# Supplementary material for: Assessing Postzygotic Isolation Using Zygotic Disequilibria in Natural Hybrid Zones
Source: PLoS One. 2014 Jun 20;9(6):e100568. doi: 10.1371/journal.pone.0100568 (PMC4065044; doi:10.1371/journal.pone.0100568)
Supplement: Supplementary S1 — Hardy-Weinberg disequilibrium tests. (XLSX) [file pone.0100568.s001.xlsx]

## Sheet: Sheet1
Supplementary S1: Hardy-Weinberg disequilibrium (D) tests. Only those SNPs with signicant differences from zero are listed. SNPs whose allele frequencies (p's) are greater than 0.95 or samller than 0.05 are excluded.
	SNP	Sample size	p	D	p-value	Invoved in significant LD
Autosomes
Locality 1
	19.044	10	0.9	0.09	0.00156541	Yes
Locality 7
	9.052	17	0.941176	0.0553633	3.738e-05	No
Locality 8
	1.159	70	0.564286	0.124439	2.29e-05	Yes
	2.03	70	0.871429	0.0406122	0.00242375	Yes
	5.007	70	0.342857	-0.0746939	0.00554212	Yes
	10.045	70	0.578571	0.165255	1e-08	Yes
	13.056	70	0.6	0.111429	0.00010254	Yes
	17.046	70	0.7	0.0814286	0.00117784	Yes
	18.028	70	0.942857	0.0253061	8.502e-05	Yes
Locality 9
	1.014	39	0.948718	0.0230112	0.00313974	Yes
	2.078	36	0.819444	0.0785108	0.00145339	Yes
	2.165	36	0.944444	0.0246914	0.00474982	Yes
	5.007	39	0.602564	0.098455	0.0102454	Yes
	5.097	39	0.935897	0.0215319	0.0250031	Yes
	6.088	37	0.905405	0.0451059	0.00135767	Yes
	9.052	38	0.934211	0.0219875	0.0274333	Yes
	10.045	37	0.554054	0.0984295	0.0153839	Yes
	10.055	38	0.947368	0.0235457	0.00360305	Yes
Locality 11
	11.089	12	0.708333	0.164931	0.00568428	No
	17.091	12	0.916667	0.0763889	0.000532	No
Locality 12
	1.014	12	0.333333	0.138889	0.0303828	No
	4.129	12	0.916667	0.0763889	0.000532	Yes
	6.088	12	0.916667	0.0763889	0.000532	Yes
	9.052	12	0.916667	0.0763889	0.000532	Yes
	13.029	12	0.916667	0.0763889	0.000532	Yes
	13.056	12	0.916667	0.0763889	0.000532	Yes
	19.052	12	0.916667	0.0763889	0.000532	No
Locality 14
	1.046	64	0.492188	0.0702515	0.0245383	Yes
	2.03	62	0.483871	0.104579	0.0009764	Yes
	7.083	64	0.65625	-0.0556641	0.048379	No
	11.053	64	0.53125	-0.0634766	0.0414285	Yes
	13.056	63	0.404762	0.074263	0.0144235	Yes
	17.046	61	0.262295	-0.0524053	0.0344065	Yes
	18.028	61	0.918033	0.0260683	0.00681622	Yes
Locality 18
	5.007	20	0.325	-0.105625	0.0312991	Yes
	10.045	17	0.176471	0.0865052	0.0141187	Yes
Locality 22
	11.053	13	0.115385	0.0636095	0.0246441	Yes
	19.044	13	0.423077	-0.178994	0.00819155	Yes
Locality 26
	1.014	21	0.047619	0.0453515	4.59e-06	Yes
	2.03	23	0.130435	0.113422	1.62e-06	Yes
	4.057	22	0.204545	0.0945248	0.00643195	Yes
	6.088	22	0.136364	0.117769	2.72e-06	Yes
Locality 29
	5.007	12	0.333333	0.138889	0.0303828	Yes
	14.074	12	0.208333	0.123264	0.00962664	Yes
Locality 32
	1.014	15	0.0666667	0.0622222	0.00010751	Yes
	2.03	17	0.0588235	0.0553633	3.737e-05	Yes
	4.129	17	0.0588235	0.0553633	3.737e-05	Yes
	6.088	17	0.0588235	0.0553633	3.737e-05	Yes
	7.126	18	0.0555556	0.0524691	2.209e-05	Yes
	8.101	17	0.0588235	0.0553633	3.737e-05	Yes
	9.075	18	0.0555556	0.0524691	2.209e-05	Yes
	10.055	16	0.0625	0.0585938	6.334e-05	Yes
	11.089	18	0.0555556	0.0524691	2.209e-05	Yes
	12.099	17	0.0588235	0.0553633	3.737e-05	Yes
	13.056	18	0.0555556	0.0524691	2.209e-05	Yes
	14.031	17	0.0882353	0.0510381	0.00890361	Yes
	15.099	17	0.0588235	0.0553633	3.737e-05	Yes
	16.014	16	0.0625	0.0585938	6.334e-05	Yes
	17.091	18	0.0555556	0.0524691	2.209e-05	Yes
	18.064	17	0.0588235	0.0553633	3.737e-05	Yes
Locality 40
	19.044	17	0.0588235	0.0553633	3.737e-05	No
X-Chromosome
Locality 8
	X.033	36	0.930556	0.0229552	0.0330609	No
Locality 14
	X.099a	41	0.243902	0.135634	2.48e-06	Yes
Locality 29
	X.099a	11	0.0909091	0.0826446	0.00091111	No
	X.132	11	0.409091	0.196281	0.00708153	No
Locality 32
	X.006	10	0.1	0.09	0.00156541	Yes
	X.033	10	0.1	0.09	0.00156541	Yes
	X.064	10	0.1	0.09	0.00156541	Yes
	X.099a	10	0.1	0.09	0.00156541	Yes
	X.099b	10	0.75	0.1375	0.0203949	No
	X.132	10	0.1	0.09	0.00156541	Yes
	X.140	9	0.111111	0.0987654	0.00269979	Yes
	X.160	10	0.1	0.09	0.00156541	Yes
Autosomes and X-Chromosome
Locality 7
	9.052	10	0.9	0.09	0.00156541	Yes
Locality 8
	1.159	36	0.652778	0.129437	0.00061167	No
	2.03	36	0.861111	0.0640432	0.00131401	Yes
	5.007	36	0.347222	-0.0927855	0.0140427	No
	10.045	36	0.513889	0.152585	0.00024746	No
	18.028	36	0.916667	0.0486111	0.00013443	Yes
	X.033	36	0.930556	0.0229552	0.0330609	Yes
Locality 9
	2.078	22	0.795455	0.0945248	0.00643195	Yes
	6.088	23	0.934783	0.039225	0.0020308	No
Locality 14
	18.028	40	0.875	0.034375	0.046843	Yes
	X.099a	41	0.243902	0.135634	2.48e-06	Yes
Locality 22
	9.052	10	0.1	0.09	0.00156541	Yes
	10.055	9	0.277778	0.145062	0.0300652	No
	12.031	9	0.777778	0.17284	0.00269981	No
	15.065	10	0.4	-0.16	0.0350151	No
Locality 26
	2.03	15	0.133333	0.115556	0.00010751	No
	4.057	14	0.214286	0.0969388	0.0312177	No
	6.088	14	0.142857	0.122449	0.00018281	No
Locality 29
	3.007	11	0.136364	0.072314	0.041698	Yes
	5.007	11	0.363636	0.140496	0.0440449	No
	14.074	11	0.181818	0.14876	0.00091111	No
	X.099a	11	0.0909091	0.0826446	0.00091111	No
	X.132	11	0.409091	0.196281	0.00708153	Yes
Locality 32
	1.014	10	0.1	0.09	0.00156541	Yes
	2.03	10	0.1	0.09	0.00156541	Yes
	4.129	10	0.1	0.09	0.00156541	Yes
	6.088	10	0.1	0.09	0.00156541	Yes
	7.126	10	0.1	0.09	0.00156541	Yes
	8.101	10	0.1	0.09	0.00156541	No
	9.075	10	0.1	0.09	0.00156541	Yes
	10.055	10	0.1	0.09	0.00156541	Yes
	11.089	10	0.1	0.09	0.00156541	Yes
	12.099	10	0.1	0.09	0.00156541	Yes
	13.056	10	0.1	0.09	0.00156541	Yes
	15.099	10	0.1	0.09	0.00156541	Yes
	16.014	10	0.1	0.09	0.00156541	Yes
	17.091	10	0.1	0.09	0.00156541	Yes
	18.064	10	0.1	0.09	0.00156541	Yes
	X.006	10	0.1	0.09	0.00156541	Yes
	X.033	10	0.1	0.09	0.00156541	Yes
	X.064	10	0.1	0.09	0.00156541	Yes
	X.099a	10	0.1	0.09	0.00156541	Yes
	X.099b	10	0.75	0.1375	0.0203949	No
	X.132	10	0.1	0.09	0.00156541	Yes
	X.140	9	0.111111	0.0987654	0.00269979	Yes
	X.160	10	0.1	0.09	0.00156541	Yes
Locality 40
	19.044	10	0.1	0.09	0.00156541	No
