# Supplementary material for: Assessing Postzygotic Isolation Using Zygotic Disequilibria in Natural Hybrid Zones
Source: PLoS One. 2014 Jun 20;9(6):e100568. doi: 10.1371/journal.pone.0100568 (PMC4065044; doi:10.1371/journal.pone.0100568)
Supplement: Supplementary S2 — Composite digenic and zygotic LDs in a mouse hybrid zone. (XLSX) [file pone.0100568.s002.xlsx]

## Sheet: zc1
Supplemenrary S2: Tests of the composite digenic and zygotic LDs and their differences across a mouse hybrid zone. Only those SNP pairs with at least one significant LD are listed: *: pvalue<0.05; **: p-value<0.01; ***: p-value<0.0001.
	SNP1	SNP2	pA	pB	ΔAB	DAABB	DAABb	DAaBB	DAaBb	|ΔAB|-max(|DAABB|,|DAABb|,|DAaBB|,|DAaBb|)
Autosomes
Locality 1
	1.159	19.044	0.85	0.9	0.0700	0.07999*	0	-0.0900**	0	-0.02
	2.078	3.007	0.5625	0.4375	0.1328	0.1875**	-0.09375	-0.1562*	0.01562	-0.0547
Locality 8
	1.014	2.03	0.921429	0.871429	0.0227	0.0571***	-0.0653***	-0.06***	0.0673***	-0.0446
	1.014	3.007	0.921429	0.485714	-0.0237	-0.0408*	0.03469	0.0439**	-0.0412*	-0.0202
	1.014	13.056	0.921429	0.6	-0.0629	-0.0755***	0.0367*	0.0680***	-0.03307	-0.0126
	1.159	4.057	0.564286	0.892857	0.09234	0.0743**	-0.0680**	0.02	-0.01654	0.018
	1.159	10.045	0.564286	0.578571	-0.2244**	-0.1072***	-0.01245	-0.00715	0.01897	0.1172***
	1.159	13.056	0.564286	0.6	-0.2414**	-0.1659***	0.0861***	0.01408	-0.0196	0.0755**
	1.159	17.046	0.564286	0.7	0.17428	0.1041***	-0.02817	-0.01021	0.00897	0.0702
	2.03	10.045	0.871429	0.578571	-0.08694	-0.0714**	0.00285	0.0571**	-0.00817	0.0155
	2.03	18.028	0.871429	0.942857	0.0853	0.0686***	-0.0457***	-0.01633	0.0204*	0.0167
	4.057	10.045	0.892857	0.578571	-0.06888	-0.0714**	0.01714	0.0643**	-0.0149	-0.0025
	4.057	13.056	0.892857	0.6	-0.07143	-0.0914***	0.0514*	0.0839***	-0.04776	-0.0200*
	5.007	11.053	0.342857	0.942857	-0.03225	-0.0243***	0.02490***	-0.01143	0.00571	0.0074
	10.045	11.053	0.578571	0.942857	-0.01245	0.00714	0	-0.0414**	0.0294*	-0.0289
	10.045	13.056	0.578571	0.6	0.27	0.1786***	-0.0857**	-0.01694	0.03102	0.0914***
	10.045	14.031	0.578571	0.885714	-0.08205	-0.0786**	0.0714**	0.0051	-0.00286	0.0035
	10.045	15.099	0.578571	0.857143	0.0653	0.0786**	-0.07143**	-0.04307	0.0453*	-0.0133
	10.045	17.046	0.578571	0.7	-0.1457*	-0.0857**	0.01428	0.0102	0.00244	0.06
	11.053	19.052	0.942857	0.928571	0.02755	0.0428***	-0.0429***	-0.0306**	0.0306**	-0.0153
	13.056	17.046	0.6	0.7	-0.15429	-0.1123***	0.03591	0.03877	-0.00898	0.042
	15.099	19.052	0.857143	0.928571	0.03673	0.0612***	-0.0612***	-0.0490**	0.0490**	-0.0245*
Locality 9
	1.014	2.165	0.944444	0.944444	0.0494***	0.02083	0.00462	0.00462	-0.00309	0.0286
	1.014	3.14	0.948718	0.820513	0.0457**	0.02564	-0.00198	-0.00855	0.00986	0.0201
	1.014	4.057	0.947368	0.921053	0.0443***	0.01592	0.00831	0.00692	-0.00555	0.0284
	1.014	5.097	0.948718	0.935897	0.07034	0.0690**	-0.0454***	-0.0460***	0.0473***	0.0013
	1.014	6.088	0.945946	0.905405	0.0438**	0.01607	0.00657	0.0073	-0.00439	0.0277
	1.014	8.101	0.945946	0.864865	0.0523***	0.03433	-0.0095	-0.01388	0.01533	0.018
	1.014	11.089	0.948718	0.910256	0.0421**	0.0138	0.00986	0.00788	-0.00658	0.0283
	1.159	2.078	0.75	0.819444	0.1042**	0.04166	-0.00155	0.01388	0.01697	0.0625
	1.159	5.097	0.74359	0.935897	0.0569**	0.03484	-0.01973	0.00591	0.00197	0.0221
	2.078	5.007	0.819444	0.597222	0.1601***	0.0625	0.0625*	-0.01004	-0.03473	0.0976
	2.078	5.097	0.819444	0.930556	0.05825	0.0556*	-0.03473	-0.0401*	0.0440**	0.0027
	2.078	10.045	0.819444	0.541667	-0.10996	-0.1250***	0.07638	0.0849**	-0.04244	-0.015
	2.078	17.046	0.819444	0.569444	-0.04437	-0.1042**	0.1042**	0.0887**	-0.0580*	-0.0598*
	2.165	4.057	0.944444	0.916667	0.0463**	0.0162	0.00925	0.00771	-0.00618	0.0301
	2.165	5.097	0.944444	0.930556	0.0478***	0.01851	0.00694	0.00617	-0.00463	0.0293
	2.165	6.088	0.942857	0.9	0.0457**	0.01632	0.00734	0.00816	-0.0049	0.0294
	2.165	10.055	0.944444	0.944444	0.03549	0.0486***	-0.0509***	-0.0232*	0.0247**	-0.0154
	2.165	11.089	0.944444	0.902778	0.0448**	0.01388	0.01157	0.00925	-0.00772	0.0309
	2.165	19.052	0.944444	0.888889	0.0432**	0.01157	0.01388	0.0108	-0.00926	0.0293
	3.14	4.057	0.828947	0.921053	0.0519**	0.03739	-0.0194	-0.01455	0.02216	0.0145
	3.14	5.097	0.820513	0.935897	0.0539**	0.04273	-0.02565	-0.01973	0.02761	0.0112
	3.14	19.052	0.820513	0.884615	0.07396	0.0855**	-0.0684*	-0.0651*	0.0730*	-0.0115
	4.057	5.097	0.921053	0.934211	0.0422**	0.01246	0.01038	0.01108	-0.00832	0.0297
	4.057	11.089	0.921053	0.907895	0.0512**	0.03185	-0.00901	-0.0097	0.01246	0.0193
	5.007	13.056	0.602564	0.448718	0.17718	0.1124**	0.00197	-0.0723*	0.04536	0.0648
	5.097	11.089	0.935897	0.910256	0.0398**	0.00986	0.01314	0.01183	-0.00987	0.0267
	5.097	19.052	0.935897	0.884615	0.06213	0.0559**	-0.03288	-0.0355*	0.0375*	0.0062
	6.088	7.083	0.905405	0.851351	0.0665**	0.04455	-0.02119	-0.00512	0.0073	0.0219
	6.088	10.045	0.902778	0.541667	0.1053**	0.05401	0.04243	-0.03241	-0.02547	0.0513
	6.088	11.089	0.905405	0.905405	0.0497**	0.03214	-0.00877	-0.01388	0.01607	0.0176
	6.088	12.099	0.902778	0.902778	0.07831	0.0602**	-0.03627	-0.01389	0.0162	0.0181
	6.088	17.046	0.905405	0.581081	0.0694**	0.05113	-0.0263	-0.03068	0.0482*	0.0183
	7.083	7.126	0.846154	0.884615	0.04142	0.0960***	-0.1032***	-0.1013***	0.1078***	-0.0664
	7.083	10.045	0.851351	0.554054	0.11066	0.1096**	-0.02776	-0.0986**	0.03579	0.0011
	7.083	17.046	0.846154	0.589744	0.09171	0.1085**	-0.06378	-0.0986**	0.0743*	-0.0168
	7.126	13.056	0.884615	0.448718	0.00098	0.05259	-0.1006**	-0.04603	0.0848**	-0.0996
	8.101	12.099	0.875	0.902778	0.05902	0.0741**	-0.0525*	-0.0509*	0.02854	-0.0151
	8.101	19.052	0.864865	0.891892	0.0519**	0.03506	-0.01461	-0.01315	0.01899	0.0168
	9.052	19.052	0.934211	0.881579	0.0502	0.0568**	-0.03325	-0.0360*	0.01177	-0.0066
	9.075	11.053	0.910256	0.820513	0.0447	0.0776**	-0.0658**	-0.0776**	0.0658**	-0.0329
	10.045	11.053	0.554054	0.824324	-0.00804	0.02848	-0.02265	-0.0818*	0.0789**	-0.0738
	10.045	17.046	0.554054	0.581081	0.13988	0.1439***	-0.08328	-0.0855*	0.04163	-0.004
	11.053	19.052	0.820513	0.884615	0.0996	0.0960***	-0.0776**	-0.03485	0.0401	0.0036
Locality 11
	1.046	4.129	0.916667	0.791667	0.04861	0.1111*	-0.1250**	-0.1111*	0.1250**	-0.0764
	1.046	7.126	0.916667	0.916667	0.06944	0.1389***	-0.1389***	-0.1389***	0.1389***	-0.0695
	2.03	3.007	0.333333	0.458333	0.15277	0.1389***	-0.09723	-0.05556	0.05555	0.0139
	2.078	6.088	0.590909	0.772727	0.13223**	0.13223	-0.09918	-0.10744	0.1488*	-0.01657
	3.007	14.031	0.458333	0.666667	-0.02778	0.08333	-0.05556	-0.2083**	0.1389*	-0.1805
	4.129	5.007	0.791667	0.583333	-0.04862	0.05555	-0.1389*	-0.10417	0.1667**	-0.1181
	4.129	7.126	0.791667	0.916667	0.04861	0.1111*	-0.1111*	-0.1250**	0.1250**	-0.0764
	5.007	8.078	0.583333	0.458333	-0.2431**	-0.10417	-0.00695	-0.08334	0.11111	0.132
	9.052	14.031	0.772727	0.681818	0.17355	0.1983**	-0.1736**	-0.1488*	0.1983***	-0.0247
Locality 12
	2.03	10.045	0.666667	0.458333	-0.1528**	-0.06945	-0.07639	0	0.125	0.0278
	2.078	9.075	0.727273	0.818182	0.219	0.1736**	-0.1157*	-0.04133	0.05785	0.0454
	2.078	17.046	0.727273	0.772727	0.2397**	0.08264	0.03305	0.04958	-0.01653	0.1571
	2.165	10.045	0.541667	0.458333	0.04513	0.1250**	-0.1458*	-0.09723	0.07638	-0.1007
	4.129	6.088	0.916667	0.916667	0.15277	0.0764***	0	0	0	0.0764
	4.129	9.052	0.916667	0.916667	0.15277	0.0764***	0	0	0	0.0764
	4.129	9.075	0.916667	0.833333	0.1389**	0.0625	0.01388	0	0	0.0764
	4.129	13.029	0.916667	0.916667	0.15277	0.0764***	0	0	0	0.0764
	4.129	13.056	0.916667	0.916667	0.15277	0.0764***	0	0	0	0.0764
	4.129	19.044	0.916667	0.791667	0.1319**	0.05555	0.02083	0	0	0.0763
	6.088	9.052	0.916667	0.916667	0.15277	0.0764***	0	0	0	0.0764
	6.088	9.075	0.916667	0.833333	0.1389**	0.0625	0.01388	0	0	0.0764
	6.088	13.029	0.916667	0.916667	0.15277	0.0764***	0	0	0	0.0764
	6.088	13.056	0.916667	0.916667	0.15277	0.0764***	0	0	0	0.0764
	6.088	19.044	0.916667	0.791667	0.1319**	0.05555	0.02083	0	0	0.0763
	9.052	9.075	0.916667	0.833333	0.1389**	0.0625	0.01388	0	0	0.0764
	9.052	13.029	0.916667	0.916667	0.15277	0.0764**	0	0	0	0.0764
	9.052	13.056	0.916667	0.916667	0.15277	0.0764***	0	0	0	0.0764
	9.052	19.044	0.916667	0.791667	0.1319**	0.05555	0.02083	0	0	0.0763
	9.075	13.029	0.833333	0.916667	0.1389**	0.0625	0	0.01388	0	0.0764
	9.075	13.056	0.833333	0.916667	0.1389**	0.0625	0	0.01388	0	0.0764
	10.045	15.099	0.458333	0.541667	0.0868	0.1250**	-0.09723	-0.1458*	0.1597*	-0.0729
	12.099	15.099	0.625	0.541667	0.11458	0.1667**	-0.11112	-0.1458*	0.07638	-0.0521
	13.029	13.056	0.916667	0.916667	0.15277	0.0764***	0	0	0	0.0764
	13.029	19.044	0.916667	0.791667	0.1319**	0.05555	0.02083	0	0	0.0763
	13.056	19.044	0.916667	0.791667	0.1319**	0.05555	0.02083	0	0	0.0763
	15.099	17.046	0.541667	0.75	-0.06251	-0.08334	0.1250**	0.02777	-0.09723	-0.0625
Locality 14
	1.014	2.078	0.696721	0.311475	0.0004	-0.01237	0.0666*	0.00241	-0.0879**	-0.0875
	1.014	8.101	0.704918	0.672131	0.0606	0.09333**	-0.0715*	-0.0796*	0.05025	-0.03273
	1.014	9.052	0.695312	0.242188	0.0538***	-0.00416	0.0857**	0.00903	-0.0652*	-0.0319
	1.014	14.031	0.691667	0.525	0.0821**	0.04833	0.04749	-0.045	-0.03417	0.0338
	1.014	15.065	0.695312	0.921875	0.04614	0.0708**	-0.0708**	-0.0493*	0.0493*	-0.0247*
	1.046	2.078	0.491803	0.311475	0.03789	0.0349*	0.03117	-0.01909	-0.0882**	-0.0503
	1.046	6.113	0.491803	0.483607	0.12268	0.0771**	0.00349	-0.01855	-0.03306	0.0456
	1.046	10.055	0.483871	0.798387	-0.0549	-0.0687*	0.0835**	0.02913	-0.0604*	-0.0286
	1.046	14.074	0.489362	0.670213	0.00362	0.06066	-0.03124	-0.1105**	0.04798	-0.1069
	1.046	19.052	0.492188	0.671875	0.09643	0.0918**	-0.0723*	-0.03663	0.04345	0.0046
	1.159	2.078	0.319672	0.311475	0.0877***	0.0347*	0.00268	0.01531	0.0008	0.053
	1.159	2.165	0.327586	0.637931	-0.0990**	-0.03687	-0.00833	-0.02498	0.01605	0.0621
	1.159	10.055	0.322581	0.798387	-0.09574	-0.0718**	0.03121	0.01768	-0.00209	0.0239
	1.159	14.031	0.316667	0.525	-0.04917	-0.01167	-0.01751	-0.05	0.0833**	-0.0341
	2.03	4.057	0.483871	0.758065	-0.08039	-0.0786**	0.04682	0.04786	-0.03591	0.0018
	2.03	4.129	0.483871	0.370968	0.02809	0.00468	-0.01874	-0.00521	0.0853**	-0.0572*
	2.03	5.007	0.483871	0.653226	-0.11603	-0.0937**	0.05124	0.00728	0.02549	0.0223
	2.03	5.097	0.483607	0.762295	-0.09796	-0.0777**	0.0731**	-0.0215	0.01155	0.0203
	2.03	9.052	0.483871	0.241935	-0.05672	0.00494	-0.0770**	-0.00729	0.03537	-0.0203
	2.03	14.031	0.491667	0.525	-0.09125	-0.0883**	0.02583	0.0650*	-0.01084	0.003
	2.03	14.074	0.404255	0.670213	0.1177	0.1037**	-0.0815**	-0.02445	0.03259	0.014
	2.03	15.065	0.483871	0.919355	-0.07519	-0.0905***	0.0905***	0.03069	-0.0307	-0.0153
	2.03	18.028	0.483607	0.918033	-0.04368	-0.0532**	0.0481**	0.02015	-0.01102	-0.0095
	2.078	6.113	0.3	0.475	0.1067***	0.0444**	-0.0347*	0.03444	0.03611	0.0623
	2.078	11.089	0.311475	0.885246	0.0469**	0.02257	-0.02258	0.04864	-0.04865	-0.0018
	2.078	12.099	0.311475	0.42623	0.0787***	0.0462**	-0.0452*	-0.00189	0.0666*	0.0121
	2.078	17.046	0.301724	0.267241	0.0974***	0.0158**	0.02586	-0.00744	0.0948*	0.0026
	2.165	10.055	0.637931	0.784483	0.0767**	0.0535	-0.03211	-0.00238	0.00832	0.0232
	3.14	15.099	0.556452	0.685484	-0.0935***	-0.0549	0.00806	-0.02004	0.05645	0.037
	4.057	4.129	0.758065	0.370968	0.0505***	0.00156	0.0744*	0.01092	-0.0760**	-0.0255
	4.129	5.007	0.370968	0.653226	-0.00885	0.02653	-0.0604**	-0.04163	0.0801*	-0.0712
	4.129	9.075	0.370968	0.629032	-0.0716**	-0.02966	0.00988	-0.04267	0.0411	0.0289
	4.129	14.031	0.375	0.525	0.0979***	0.0600**	-0.0433*	0.02166	-0.00084	0.0379
	5.007	5.097	0.650794	0.769841	0.05353	0.0998***	-0.0975***	-0.0847**	0.0723*	-0.0463***
	5.007	11.053	0.648438	0.53125	-0.0718**	-0.04542	-0.01368	0.02587	0.01367	0.0264
	5.007	11.089	0.648438	0.890625	0.06372	0.0923**	-0.0923***	-0.05713	0.0571*	-0.0286*
	5.007	19.052	0.648438	0.671875	0.05834	0.0786**	-0.0679*	-0.05909	0.05615	-0.0203
	5.097	11.053	0.769841	0.531746	-0.06476	-0.0741**	0.04535	0.0570*	-0.04384	-0.0093
	5.097	18.028	0.758333	0.916667	0.00138	0.02999	-0.0433*	-0.0411*	0.0517**	-0.0503*
	6.113	13.029	0.483607	0.721311	-0.0255**	-0.02419	-0.0258	0.0666*	-0.03602	-0.0411
	6.113	17.046	0.474138	0.258621	0.0737**	0.01248	0.05648	-0.00684	-0.00179	0.0172
	6.113	19.052	0.483607	0.663934	0.10373	0.0871**	-0.0688*	-0.01371	0.02418	0.0166
	7.126	15.065	0.351562	0.921875	-0.03882	-0.0347**	0.0347**	-0.00831	0.0083	0.0041
	7.126	16.014	0.383929	0.535714	0.09757	0.0654***	-0.0478*	-0.01499	0.05931	0.0322
	7.126	18.064	0.352459	0.737705	-0.02822	0.01478	-0.01156	-0.0879**	0.0833**	-0.0597
	8.078	13.056	0.516949	0.398305	0.0882***	-0.00058	0.0598*	0.04395	-0.02873	0.0284
	8.101	11.053	0.672131	0.54918	0.05683	0.0750**	-0.0640*	-0.04865	0.03896	-0.0182
	9.052	9.075	0.242188	0.625	0.0645***	0.0513**	-0.0440**	-0.01905	0.0498	0.0132
	9.052	14.031	0.241667	0.525	0.0796**	0.00833	0.01249	0.03833	0.02416	0.0413
	9.052	15.065	0.242188	0.921875	0.0378***	0.0122	-0.01221	0.0513*	-0.0513*	-0.0135
	9.052	18.028	0.237705	0.918033	0.0390***	0.01074	-0.00807	0.0408*	-0.03064	-0.0018
	9.052	18.064	0.245902	0.737705	0.0798***	0.0390*	-0.0349*	0.05751	-0.04139	0.0223
	9.075	12.099	0.629032	0.419355	0.08532	0.0926***	-0.04735	-0.0739**	0.04266	-0.0073
	10.045	15.099	0.879032	0.693548	0.04682	0.0770**	-0.0604*	-0.0770**	0.0604*	-0.0302*
	10.055	18.064	0.791667	0.741667	0.03402	0.0622*	-0.0634*	-0.0689*	0.0847**	-0.0507
	12.099	17.046	0.432203	0.262712	0.0441***	-0.00345	0.0695**	-0.00776	-0.02155	-0.0254
	13.029	14.074	0.712766	0.670213	0.03395	0.0901*	-0.06338	-0.1209***	0.0761*	-0.0869
	15.099	17.046	0.696721	0.262295	0.0525***	0.00913	0.0774*	-0.00834	-0.0696*	-0.0249
	17.046	19.052	0.262295	0.663934	0.06154	0.00994	-0.00887	0.0852**	-0.0693*	-0.0237
	18.028	18.064	0.933333	0.741667	0.0406**	0.02888	-0.00139	-0.02001	0.00833	0.0117
	19.044	19.052	0.346774	0.66129	-0.1119**	-0.02498	0.013	-0.1540***	0.1582***	-0.0463
Locality 18
	1.014	12.031	0.676471	0.647059	0.18339	0.2180***	-0.1626**	-0.1696**	0.1592**	-0.0346
	1.014	13.029	0.7	0.35	-0.065	0.02499	-0.1500**	-0.01001	0.08999	-0.085
	1.014	19.052	0.7	0.35	-0.09	0	-0.1500**	0.01	0.1	-0.06
	1.046	15.065	0.425	0.575	-0.03876	-0.00251	-0.06751	-0.04251	0.1525**	-0.1137
	1.159	6.088	0.0588235	0.176471	0.0381**	0	0	0.0519**	-0.02769	-0.0138
	2.03	3.14	0.333333	0.277778	0.06481	0	-0.03087	0	0.1914**	-0.1266*
	2.03	9.052	0.333333	0.194444	-0.0463	0	0.03395	0	-0.1605**	-0.1142*
	2.03	14.074	0.294118	0.323529	0.13321	0	0	0.07266	0.1211*	0.0121
	2.03	17.046	0.333333	0.25	0.05555	-0.00309	-0.02161	0.02469	0.1173*	-0.0617*
	2.165	9.052	0.205882	0.176471	0.13321	0	0.0761*	0	0.1142**	0.019
	3.007	4.057	0.0588235	0.588235	0.0484**	0	0	0.0761*	-0.05537	-0.0277
	3.007	8.101	0.0588235	0.558824	0.0519**	0	0	0.0761*	-0.04845	-0.0242
	3.14	8.078	0.294118	0.647059	-0.0571	0	0	-0.1488**	0.1834**	-0.1263
	3.14	9.052	0.25	0.175	-0.0875	0	0	0	-0.1750**	-0.0875***
	3.14	14.074	0.294118	0.323529	0.1332***	0	0	0.07266	0.1211*	0.0121
	3.14	17.046	0.25	0.275	0.08749	0	0	0	0.1750**	-0.0875
	4.057	12.031	0.588235	0.647059	0.1505**	0.08996	-0.04845	-0.01731	0.07266	0.0605
	5.007	8.078	0.323529	0.647059	-0.09516	0	0	-0.1696**	0.1488**	-0.0744**
	5.007	18.028	0.323529	0.411765	0.11591	0	0	0.04152	0.1488**	-0.0329
	6.088	19.052	0.176471	0.352941	0.08131	0.0519**	-0.02769	-0.02769	0.06574	0.0156
	6.113	19.052	0.5	0.361111	0.05555	0.0864**	-0.05556	-0.06173	0	-0.0308
	7.083	17.091	0.725	0.675	0.04624	0.1200*	-0.1475**	-0.1200*	0.1475**	-0.1013
	7.126	11.053	0.65	0.225	0.0325	0.055	-0.1125*	-0.04001	0.1500**	-0.1175**
	7.126	18.064	0.7	0.166667	-0.03334	0	-0.11112	0	0.1556**	-0.1223
	7.126	19.044	0.65	0.2	-0.11	-0.02251	-0.1350**	0.03	0.07999	-0.025
	8.078	9.052	0.647059	0.176471	0.09515	0	0.1696**	0	-0.1488**	-0.0744**
	8.078	17.046	0.647059	0.264706	-0.01904	0.03806	-0.1453*	-0.03461	0.1696**	-0.1506
	8.078	18.028	0.647059	0.411765	-0.12111	-0.04153	-0.1488**	0.04844	0.1246*	-0.0277
	9.052	19.052	0.175	0.35	0.0775***	0	0	0.065*	0.02499	0.0125
	9.075	10.055	0.0588235	0.294118	0.0830***	0	0	0.0969**	-0.02769	-0.0139
	10.045	11.053	0.176471	0.176471	0.14359	-0.00693	0.0900**	0.0519**	0.03114	0.0536
	10.045	12.099	0.176471	0.235294	0.12283	-0.00693	0.0761*	0.0519**	0.0173	0.0467
	10.045	13.029	0.176471	0.411765	0.03114	-0.02077	0.00346	0.0969**	-0.05537	-0.0658
	10.045	14.031	0.176471	0.205882	0.1038*	0.0519**	-0.03461	-0.00693	0.0830*	0.0208
	10.045	15.099	0.176471	0.264706	0.1419*	0.0519**	0.01038	-0.00693	0.0692	0.0727
	10.045	19.044	0.176471	0.205882	0.07439	0.0519**	-0.03461	-0.00693	0.02422	0.0225*
	10.055	11.089	0.294118	0.0588235	0.0830***	0	0.0969**	0	-0.02769	-0.0139
	10.055	13.056	0.294118	0.0882353	0.0952***	0	0.0865*	0	0.0173	0.0087
	10.055	17.046	0.294118	0.264706	-0.1557**	-0.01039	-0.07267	-0.01385	-0.09689	0.0588
	10.055	18.064	0.333333	0.166667	0.12222	0	0.1333**	0	-0.02223	-0.0111
	11.053	12.031	0.176471	0.647059	0.1246***	0.0346	-0.02769	0.1384**	-0.1107*	-0.0138
	11.053	12.099	0.176471	0.235294	0.1522***	0.0554***	-0.02077	-0.01385	0.1522**	0
	11.053	18.028	0.176471	0.411765	0.1194***	0.0519**	-0.03461	0.03114	0.03806	0.0675
	11.053	19.052	0.225	0.35	-0.1325**	-0.01001	-0.05	-0.025	-0.075	0.0575
	12.099	13.029	0.235294	0.411765	0.1003**	0.0484*	-0.02769	0.05536	-0.04845	0.0449
	12.099	18.028	0.235294	0.411765	0.1298***	0.0519**	-0.03461	0.0173	0.0865	0.0433
	13.029	14.031	0.411765	0.205882	0.03633	-0.01039	0.1246**	-0.02769	-0.07959	-0.0883
	14.031	16.014	0.205882	0.0588235	0.0346*	0	0.0519**	0	-0.03461	-0.0173
	14.074	17.046	0.323529	0.264706	0.1228***	0.0484*	-0.01385	-0.01731	0.1142*	0.0086
	15.099	19.044	0.275	0.2	0.0900*	0.0475***	-0.01501	-0.02251	0.06499	0.025
	16.014	17.046	0.0588235	0.264706	0.02768	0	0	0.0519**	-0.04845	-0.0242
	17.091	18.028	0.676471	0.411765	0.1194**	0.0692	0.0519	-0.06229	-0.01731	0.0502
	17.091	19.052	0.675	0.35	-0.1225***	-0.04001	-0.1	-0.00501	0.1250*	-0.0025
	18.028	19.052	0.411765	0.352941	-0.1436**	-0.01385	-0.05537	-0.06921	0.0173	0.0744
Locality 22
	1.014	6.088	0.25	0.166667	0.13888	0	0.1111**	0	0.05555	0.0278
	1.014	19.052	0.289474	0.0789474	0.00692	0	-0.03325	0	0.0803**	-0.0734
	1.046	7.126	0.357143	0.285714	-0.1327**	-0.01361	-0.05443	-0.04082	-0.02041	0.0783
	2.03	2.165	0.075	0.325	0.0513**	0	0	0.0425*	0.01749	0.0088
	2.03	6.113	0.075	0.15	0.0525***	0	0	0.0425*	0.01999	0.01
	2.165	13.029	0.325	0.375	-0.09375	-0.00751	0.0275	-0.03251	-0.1475**	-0.0537
	2.165	13.056	0.325	0.325	0.01374	0.0450**	-0.02251	-0.05501	0.00249	-0.0413
	3.14	18.028	0.25	0.4	0.0750***	-0.00501	0.02	0.01	0.1100*	-0.035
	4.057	6.113	0.45	0.15	0.0650**	-0.00751	0.0700*	0.01999	-0.02001	-0.005
	4.057	13.056	0.45	0.325	0.0575**	0.035	-0.06751	-0.01	0.1300*	-0.0725
	4.057	16.014	0.447368	0.105263	-0.09419	0	-0.03325	0	-0.1219**	-0.0277
	4.129	14.031	0.25	0.5	0	0	0	-0.075	0.1500**	-0.15
	6.113	13.056	0.15	0.325	0.0775***	-0.00501	0.0275	0.080**	-0.04	-0.0025
	6.113	14.031	0.15	0.5	0.0750***	-0.0125	0.025	0.100**	-0.05	-0.025
	7.083	7.126	0.714286	0.285714	0.0918**	0.05442	0.07482	-0.05443	-0.07483	0.017
	9.052	14.074	0.0555556	0.361111	0.07098	0.0525***	-0.03396	0	0	0.0185
	10.045	10.055	0.125	0.4	0.125	0	0	0.1500***	-0.05	-0.025
	10.045	13.029	0.125	0.375	0.03125	0	0	-0.0375	0.1375**	-0.1062
	10.055	18.028	0.4	0.4	-0.1450**	-0.02001	-0.07	-0.04001	0.01	0.075
	11.053	13.029	0.0714286	0.404762	0.0612***	0	0	0.0680*	-0.01361	-0.0068*
	11.053	16.014	0.0526316	0.105263	0.04155	0	0	0	0.0831**	-0.0415
	12.031	14.074	0.888889	0.361111	-0.08642	-0.0494**	0.01234	0	0	0.037
	12.031	16.014	0.868421	0.105263	-0.1039*	0	-0.1247***	0	0.0416*	-0.0208
	13.029	16.014	0.394737	0.105263	0.0748***	0	0.0720*	0	0.00554	0.0028
	14.031	19.044	0.5	0.1	0.04999	0	0.1000**	0	-0.1000*	-0.0500**
	14.074	16.014	0.352941	0.0882353	0.0554***	0	0.0484*	0	0.01384	0.007
	14.074	18.028	0.361111	0.416667	0.0324	0.0494**	-0.03396	-0.06791	0.07098	-0.0386
Locality 23
	1.014	2.03	0.0769231	0.153846	0.0917***	0	0	0.0651*	0.05325	0.0266
	1.014	15.065	0.0769231	0.384615	0.09467	0	0	0.1302***	-0.07101	-0.0355
	1.046	4.129	0.269231	0.230769	0.1065	0.071***	-0.02367	-0.02959	0.0355	0.0355
	1.046	9.052	0.269231	0.384615	0.02366	0.071***	-0.04734	-0.02959	-0.08285	-0.0592
	2.03	13.029	0.153846	0.423077	0.1006***	0.071***	-0.05326	-0.01184	0.04733	0.0296
	2.03	15.065	0.153846	0.384615	0.1509**	0.06508	-0.03551	0.05325	0.00591	0.08582
	4.057	11.053	0.384615	0.115385	0.06508	0.071***	-0.00592	-0.04734	-0.04734	-0.0059
	4.057	18.028	0.384615	0.346154	0.11834	0.071***	-0.04143	-0.04734	0.13017	-0.0119
	4.129	9.052	0.230769	0.384615	0.0917***	0.071***	-0.04734	-0.02367	0.04142	0.0207
	11.053	12.031	0.125	0.416667	0.0625*	-0.00695	0.02777	0.0764***	-0.05556	-0.0139
	11.053	18.028	0.115385	0.346154	0.07396	0.071***	-0.04143	-0.00592	-0.04143	0.003
	17.046	19.052	0.153846	0.269231	-0.08285	0	0	0	-0.1657**	-0.0828***
Locality 26
	1.014	16.014	0.0588235	0.0588235	0.0519	0	0.0519**	0	0	0
	2.03	3.14	0.130435	0.108696	0.0586*	-0.00568	0.070**	0	0	-0.0114
	2.03	6.088	0.136364	0.136364	0.2355**	0.1178***	0	0	0	0.1177*
	2.03	10.045	0.136364	0.272727	0.0620***	-0.0124	0.0868*	0	0	-0.0248
	3.007	7.126	0.130435	0.217391	0.03024	0	0	-0.02269	0.1059**	-0.0757
	3.14	6.088	0.113636	0.136364	0.0599*	-0.0062	0	0.0723**	0	-0.0124
	3.14	7.126	0.108696	0.217391	0.03969	0.0397***	-0.01135	-0.01135	-0.03403	0
	3.14	18.028	0.113636	0.409091	0.0661*	0.0413**	-0.02893	-0.0124	0.04958	0.0165
	4.057	6.113	0.204545	0.295455	0.1291**	0.03305	0.03512	0.03305	-0.01034	0.094
	4.057	11.053	0.204545	0.25	0.1250**	0.0393**	0.03512	-0.0062	0.03512	0.0857
	4.057	15.099	0.204545	0.136364	0.08057	0	0.0992**	0	-0.0372	-0.0186
	6.088	10.045	0.136364	0.272727	0.06200***	-0.0124	0.0868*	0	0	-0.0248
	6.113	11.053	0.282609	0.23913	0.1040**	-0.00379	0.05293	0.02646	0.06427	0.0397
	6.113	15.065	0.282609	0.152174	0.04442	0	-0.02647	0	0.1418**	-0.0974
	6.113	19.052	0.282609	0.521739	-0.1210**	-0.03025	-0.03025	-0.09263	0.1248*	-0.0038
	10.045	10.055	0.272727	0.227273	0.1942***	0.0826***	-0.0248	-0.03306	0.1736***	0.0206
	10.045	15.099	0.272727	0.136364	0.0847***	0	0.0661*	0	0.03719	0.0186
	10.055	15.099	0.227273	0.136364	0.0744***	0	0.0661*	0	0.01652	0.0083
	11.053	14.031	0.25	0.227273	0.1136***	0.0434***	-0.01653	-0.0186	0.1240*	-0.0104
	13.029	18.064	0.547619	0.285714	0.04421	-0.02722	0.1293**	-0.00227	-0.05669	-0.0851
	14.074	18.028	0.230769	0.461538	-0.02072	0	0	0.08284	-0.2071**	-0.1864*
	16.014	17.091	0.0833333	0.388889	0.0741***	0	0	0.0833*	-0.01852	-0.0092
	18.064	19.052	0.285714	0.5	0.1429***	0.0635*	-0.03175	0.06349	-0.03175	0.0794**
Locality 29
	3.007	7.126	0.166667	0.458333	-0.1528**	-0.01389	-0.04862	-0.02778	-0.09723	0.0556
	3.007	11.053	0.166667	0.0833333	0.0972***	0	0.0694*	0	0.05555	0.0278
	3.007	14.074	0.166667	0.208333	0.2222**	0.0695*	-0.00695	0.05555	0.0694*	0.1527
	4.057	5.007	0.541667	0.333333	0.1389**	0	0.1111*	0.0625	-0.06945	0.0278
	7.126	9.052	0.458333	0.0833333	0.09027	0	0.1389***	0	-0.09723	-0.0486
	7.126	12.099	0.458333	0.0833333	0.09027	0	0.1389***	0	-0.09723	-0.0486
	7.126	14.074	0.458333	0.208333	-0.1910**	-0.02778	-0.01389	-0.09723	-0.04862	0.0938
	8.078	10.045	0.708333	0.166667	-0.1528**	-0.04167	-0.08334	-0.03473	0.09722	0.0556
	8.101	12.031	0.25	0.375	0.1042**	0.0695*	-0.03473	-0.05556	0.11111	-0.0069
	8.101	15.065	0.272727	0.0909091	0.0413**	0	0.0744*	0	-0.06612	-0.0331
	9.052	12.099	0.0833333	0.0833333	0.06944	0	0	0	0.1389***	-0.0695
	10.045	14.074	0.166667	0.208333	0.0972*	-0.01389	0.0764***	0.05555	-0.01389	0.0208
	10.045	15.065	0.181818	0.0909091	0.0579***	0	0.0744*	0	-0.03306	-0.0165
	10.045	19.052	0.166667	0.25	0.1667**	0.0764***	-0.02778	-0.01389	0.1111*	0.0556
	11.053	14.074	0.0833333	0.208333	0.13194	0	0	0.1389***	-0.01389	-0.007
	14.074	19.052	0.208333	0.25	0.0625	-0.01389	0.02777	0.0764***	-0.02778	-0.0139
	15.065	19.052	0.0909091	0.227273	0.0496***	0	0	0.0744*	-0.04959	-0.0248
Locality 32
	1.014	1.046	0.0666667	0.166667	0.11111	0.0622***	-0.01334	0	0	0.0489
	1.014	2.03	0.0714286	0.0714286	0.13265	0.0663***	0	0	0	0.0664
	1.014	2.078	0.0714286	0.142857	0.12244	0.0663***	-0.01021	0	0	0.0561
	1.014	4.129	0.0714286	0.0714286	0.13265	0.0663***	0	0	0	0.0664
	1.014	6.088	0.0714286	0.0714286	0.13265	0.0663***	0	0	0	0.0664
	1.014	6.113	0.0714286	0.142857	0.12244	0.0663***	-0.01021	0	0	0.0561
	1.014	7.126	0.0666667	0.0666667	0.12444	0.0622**	0	0	0	0.0622
	1.014	8.078	0.0714286	0.178571	0.11734	0.0663***	-0.01531	0	0	0.051
	1.014	8.101	0.0714286	0.0714286	0.13265	0.0663***	0	0	0	0.0664
	1.014	9.075	0.0666667	0.0666667	0.12444	0.0622***	0	0	0	0.0622
	1.014	10.055	0.0714286	0.0714286	0.13265	0.0663***	0	0	0	0.0664
	1.014	11.089	0.0666667	0.0666667	0.12444	0.0622***	0	0	0	0.0622
	1.014	12.031	0.0714286	0.25	0.10714	0.0663***	-0.02552	0	0	0.0408
	1.014	12.099	0.0714286	0.0714286	0.13265	0.0663***	0	0	0	0.0664
	1.014	13.056	0.0666667	0.0666667	0.12444	0.0622***	0	0	0	0.0622
	1.014	14.031	0.0714286	0.107143	0.12755	0.0663***	-0.00511	0	0	0.0613
	1.014	14.074	0.0769231	0.192308	0.12426	0.071***	-0.01776	0	0	0.0533
	1.014	15.099	0.0714286	0.0714286	0.13265	0.0663***	0	0	0	0.0664
	1.014	16.014	0.0714286	0.0714286	0.13265	0.0663***	0	0	0	0.0664
	1.014	17.091	0.0666667	0.0666667	0.12444	0.0663***	0	0	0	0.0581
	1.014	18.028	0.0714286	0.142857	0.12244	0.0663***	-0.01021	0	0	0.0561
	1.014	18.064	0.0714286	0.0714286	0.13265	0.0663***	0	0	0	0.0664
	1.014	19.052	0.0666667	0.0666667	0.05777	0	0.0578**	0	0	0
	1.046	2.03	0.205882	0.0588235	0.09342	0.0554***	0	-0.01731	0	0.038
	1.046	2.078	0.205882	0.147059	0.0865	0.0554***	-0.01039	-0.01731	0.00692	0.0311***
	1.046	4.129	0.205882	0.0588235	0.09342	0.0554***	0	-0.01731	0	0.038
	1.046	6.088	0.205882	0.0588235	0.09342	0.0554***	0	-0.01731	0	0.038
	1.046	6.113	0.205882	0.176471	0.1626***	0.0554***	-0.01385	-0.01731	0.1661***	-0.0035
	1.046	7.126	0.194444	0.0555556	0.0895	0.0554***	0	-0.01544	0	0.0341
	1.046	8.078	0.205882	0.235294	0.1972***	0.0519**	-0.01385	0.02422	0.1661***	0.0311
	1.046	8.101	0.205882	0.0588235	0.09342	0.0554***	0	-0.01731	0	0.038
	1.046	9.075	0.194444	0.0555556	0.0895	0.0525***	0	-0.01544	0	0.037
	1.046	10.045	0.205882	0.294118	0.02595	0.0519**	-0.02077	-0.03461	-0.04499	-0.0259
	1.046	10.055	0.1875	0.0625	0.10156	0.0586***	0	-0.01563	0	0.043
	1.046	11.089	0.194444	0.0555556	0.0895	0.0525***	0	-0.01544	0	0.037
	1.046	12.031	0.205882	0.205882	0.06228	0.0554***	-0.01731	-0.01731	-0.02769	0.0069
	1.046	12.099	0.205882	0.0588235	0.09342	0.0554***	0	-0.01731	0	0.038
	1.046	13.029	0.194444	0.694444	-0.04784	0.02777	-0.02161	-0.1389**	0.11419	-0.0911
	1.046	13.056	0.194444	0.0555556	0.0895	0.0525***	0	-0.01544	0	0.037
	1.046	14.031	0.205882	0.0882353	0.08131	0.0554***	-0.00347	-0.01731	-0.01731	0.0259
	1.046	14.074	0.21875	0.1875	0.10546	0.0586***	-0.01563	-0.01954	0.04687	0.0469
	1.046	15.099	0.176471	0.0588235	0.09688	0.0554***	0	-0.01385	0	0.0415
	1.046	16.014	0.1875	0.0625	0.10156	0.0586***	0	-0.01563	0	0.043
	1.046	17.091	0.194444	0.0555556	0.0895	0.0525***	0	-0.01544	0	0.037
	1.046	18.028	0.205882	0.117647	0.0692	0.0554***	-0.00693	-0.01731	-0.03461	0.0138
	1.046	18.064	0.205882	0.0588235	0.09342	0.0554***	0	-0.01731	0	0.038
	1.046	19.052	0.194444	0.0555556	0.0340**	0	0.0494**	0	-0.03087	-0.0154
	2.03	2.078	0.0588235	0.147059	0.10034	0.0554***	-0.01039	0	0	0.0449
	2.03	4.129	0.0588235	0.0588235	0.11072	0.0554***	0	0	0	0.0553
	2.03	6.088	0.0588235	0.0588235	0.11072	0.0554***	0	0	0	0.0553
	2.03	6.113	0.0588235	0.176471	0.09688	0.0554***	-0.01385	0	0	0.0415
	2.03	7.126	0.0588235	0.0588235	0.11072	0.0554***	0	0	0	0.0553
	2.03	8.078	0.0588235	0.235294	0.08996	0.0519**	-0.01385	0	0	0.0381
	2.03	8.101	0.0588235	0.0588235	0.11072	0.0554***	0	0	0	0.0553
	2.03	9.075	0.0588235	0.0588235	0.11072	0.0554***	0	0	0	0.0553
	2.03	10.045	0.0588235	0.294118	0.08304	0.0519**	-0.02077	0	0	0.0311
	2.03	10.055	0.0625	0.0625	0.11718	0.0586***	0	0	0	0.0586
	2.03	11.089	0.0588235	0.0588235	0.11072	0.0554***	0	0	0	0.0553
	2.03	12.031	0.0588235	0.205882	0.09342	0.0554***	-0.01731	0	0	0.038
	2.03	12.099	0.0588235	0.0588235	0.11072	0.0554***	0	0	0	0.0553
	2.03	13.056	0.0588235	0.0588235	0.11072	0.0554***	0	0	0	0.0553
	2.03	14.031	0.0588235	0.0882353	0.10726	0.0554***	-0.00347	0	0	0.0519
	2.03	14.074	0.0625	0.1875	0.10156	0.0586***	-0.01563	0	0	0.043
	2.03	15.099	0.0625	0.0625	0.11718	0.0586***	0	0	0	0.0586
	2.03	16.014	0.0625	0.0625	0.11718	0.0586***	0	0	0	0.0586
	2.03	17.091	0.0588235	0.0588235	0.11072	0.0554***	0	0	0	0.0553
	2.03	18.028	0.0588235	0.117647	0.1038	0.0554***	-0.00693	0	0	0.0484
	2.03	18.064	0.0588235	0.0588235	0.11072	0.0554***	0	0	0	0.0553
	2.03	19.052	0.0588235	0.0588235	0.0519	0	0.0519**	0	0	0
	2.078	4.057	0.147059	0.588235	0.1211***	0.03806	-0.02769	0.1142**	-0.08305	0.0069
	2.078	4.129	0.147059	0.0588235	0.10034	0.0554***	0	-0.01039	0	0.0449
	2.078	6.088	0.147059	0.0588235	0.10034	0.0554***	0	-0.01039	0	0.0449
	2.078	6.113	0.147059	0.176471	0.09515	0.0554***	-0.01385	-0.01039	0.0173	0.0398
	2.078	7.126	0.147059	0.0588235	0.10034	0.0554***	0	-0.01039	0	0.0449
	2.078	8.078	0.147059	0.235294	0.10726	0.0519**	-0.01385	0.03806	-0.04153	0.0554
	2.078	8.101	0.147059	0.0588235	0.10034	0.0554***	0	-0.01039	0	0.0449
	2.078	9.075	0.147059	0.0588235	0.10034	0.0554***	0	-0.01039	0	0.0449
	2.078	10.045	0.147059	0.294118	0.08996	0.0519**	-0.02077	-0.02077	0.05536	0.0346
	2.078	10.055	0.125	0.0625	0.10937	0.0586***	0	-0.00782	0	0.0508
	2.078	11.089	0.147059	0.0588235	0.10034	0.0554***	0	-0.01039	0	0.0449
	2.078	12.031	0.147059	0.205882	0.11591	0.0554***	-0.01731	-0.01039	0.06574	0.0502
	2.078	12.099	0.147059	0.0588235	0.10034	0.0554***	0	-0.01039	0	0.0449
	2.078	13.056	0.147059	0.0588235	0.10034	0.0554***	0	-0.01039	0	0.0449
	2.078	14.031	0.147059	0.0882353	0.09169	0.0554***	-0.00347	-0.01039	-0.01039	0.0363
	2.078	14.074	0.15625	0.1875	0.0664	0.0586***	-0.01563	-0.01172	-0.04688	0.0078
	2.078	15.099	0.15625	0.0625	0.10546	0.0586***	0	-0.01172	0	0.0469
	2.078	16.014	0.125	0.0625	0.10937	0.0586***	0	-0.00782	0	0.0508
	2.078	17.091	0.147059	0.0588235	0.10034	0.0554***	0	-0.01039	0	0.0449
	2.078	18.028	0.147059	0.117647	0.08304	0.0554***	-0.00693	-0.01039	-0.02077	0.0276
	2.078	18.064	0.147059	0.0588235	0.10034	0.0554***	0	-0.01039	0	0.0449
	2.078	19.052	0.147059	0.0588235	0.0415***	0	0.0519	0	-0.02077	-0.0104
	4.129	6.088	0.0588235	0.0588235	0.11072	0.0554***	0	0	0	0.0553
	4.129	6.113	0.0588235	0.176471	0.09688	0.0554***	-0.01385	0	0	0.0415
	4.129	7.126	0.0588235	0.0588235	0.11072	0.0554***	0	0	0	0.0553
	4.129	8.078	0.0588235	0.235294	0.08996	0.0519**	-0.01385	0	0	0.0381
	4.129	8.101	0.0588235	0.0588235	0.11072	0.0554***	0	0	0	0.0553
	4.129	9.075	0.0588235	0.0588235	0.11072	0.0554***	0	0	0	0.0553
	4.129	10.045	0.0588235	0.294118	0.08304	0.0519**	-0.02077	0	0	0.0311
	4.129	10.055	0.0625	0.0625	0.11718	0.0586***	0	0	0	0.0586
	4.129	11.089	0.0588235	0.0588235	0.11072	0.0554***	0	0	0	0.0553
	4.129	12.031	0.0588235	0.205882	0.09342	0.0554***	-0.01731	0	0	0.038
	4.129	12.099	0.0588235	0.0588235	0.11072	0.0554***	0	0	0	0.0553
	4.129	13.056	0.0588235	0.0588235	0.11072	0.0554***	0	0	0	0.0553
	4.129	14.031	0.0588235	0.0882353	0.10726	0.0554***	-0.00347	0	0	0.0519
	4.129	14.074	0.0625	0.1875	0.10156	0.0586***	-0.01563	0	0	0.043
	4.129	15.099	0.0625	0.0625	0.11718	0.0586***	0	0	0	0.0586
	4.129	16.014	0.0625	0.0625	0.11718	0.0586***	0	0	0	0.0586
	4.129	17.091	0.0588235	0.0588235	0.11072	0.0554***	0	0	0	0.0553
	4.129	18.028	0.0588235	0.117647	0.1038	0.0554***	-0.00693	0	0	0.0484
	4.129	18.064	0.0588235	0.0588235	0.11072	0.0554***	0	0	0	0.0553
	4.129	19.052	0.0588235	0.0588235	0.0519	0	0.0519**	0	0	0
	6.088	6.113	0.0588235	0.176471	0.09688	0.0554***	-0.01385	0	0	0.0415
	6.088	7.126	0.0588235	0.0588235	0.11072	0.0554***	0	0	0	0.0553
	6.088	8.078	0.0588235	0.235294	0.08996	0.0519***	-0.01385	0	0	0.0381
	6.088	8.101	0.0588235	0.0588235	0.11072	0.0554***	0	0	0	0.0553
	6.088	9.075	0.0588235	0.0588235	0.11072	0.0554***	0	0	0	0.0553
	6.088	10.045	0.0588235	0.294118	0.08304	0.0519**	-0.02077	0	0	0.0311
	6.088	10.055	0.0625	0.0625	0.11718	0.0586***	0	0	0	0.0586
	6.088	11.089	0.0588235	0.0588235	0.11072	0.0554***	0	0	0	0.0553
	6.088	12.031	0.0588235	0.205882	0.09342	0.0554***	-0.01731	0	0	0.038
	6.088	12.099	0.0588235	0.0588235	0.11072	0.0554***	0	0	0	0.0553
	6.088	13.056	0.0588235	0.0588235	0.11072	0.0554***	0	0	0	0.0553
	6.088	14.031	0.0588235	0.0882353	0.10726	0.0554***	-0.00347	0	0	0.0519
	6.088	14.074	0.0625	0.1875	0.10156	0.0586***	-0.01563	0	0	0.043
	6.088	15.099	0.0625	0.0625	0.11718	0.0586***	0	0	0	0.0586
	6.088	16.014	0.0625	0.0625	0.11718	0.0586***	0	0	0	0.0586
	6.088	17.091	0.0588235	0.0588235	0.11072	0.0554***	0	0	0	0.0553
	6.088	18.028	0.0588235	0.117647	0.1038	0.0554***	-0.00693	0	0	0.0484
	6.088	18.064	0.0588235	0.0588235	0.11072	0.0554***	0	0	0	0.0553
	6.088	19.052	0.0588235	0.0588235	0.0519	0	0.0519**	0	0	0
	6.113	7.126	0.176471	0.0588235	0.09688	0.0554***	0	-0.01385	0	0.0415
	6.113	8.078	0.176471	0.235294	0.1817***	0.0519**	-0.01385	0.03114	0.1211**	0.0606
	6.113	8.101	0.176471	0.0588235	0.09688	0.0554***	0	-0.01385	0	0.0415
	6.113	9.075	0.176471	0.0588235	0.09688	0.0554***	0	-0.01385	0	0.0415
	6.113	10.045	0.176471	0.294118	0.04325	0.0519**	-0.02077	-0.02769	-0.02423	-0.0086
	6.113	10.055	0.15625	0.0625	0.10546	0.0586***	0	-0.01172	0	0.0469
	6.113	11.089	0.176471	0.0588235	0.09688	0.0554***	0	-0.01385	0	0.0415
	6.113	12.031	0.176471	0.205882	0.07439	0.0554***	-0.01731	-0.01385	-0.01039	0.019
	6.113	12.099	0.176471	0.0588235	0.09688	0.0554***	0	-0.01385	0	0.0415
	6.113	13.056	0.176471	0.0588235	0.09688	0.0554***	0	-0.01385	0	0.0415
	6.113	14.031	0.176471	0.0882353	0.0865	0.0554***	-0.00347	-0.01385	-0.01385	0.0311
	6.113	14.074	0.1875	0.1875	0.11718	0.0586***	-0.01563	-0.01563	0.0625	0.0547
	6.113	15.099	0.1875	0.0625	0.10156	0.0586***	0	-0.01563	0	0.043
	6.113	16.014	0.15625	0.0625	0.10546	0.0586***	0	-0.01172	0	0.0469
	6.113	17.091	0.176471	0.0588235	0.09688	0.0554***	0	-0.01385	0	0.0415
	6.113	18.028	0.176471	0.117647	0.07612	0.0554***	-0.00693	-0.01385	-0.02769	0.0207
	6.113	18.064	0.176471	0.0588235	0.09688	0.0554***	0	-0.01385	0	0.0415
	6.113	19.052	0.176471	0.0588235	0.0381**	0	0.0519**	0	-0.02769	-0.0138
	7.083	12.031	0.823529	0.205882	0.0727***	0.02076	0.1038	-0.02077	-0.1038*	-0.0311
	7.126	8.078	0.0588235	0.235294	0.08996	0.0519**	-0.01385	0	0	0.0381
	7.126	8.101	0.0588235	0.0588235	0.11072	0.0554***	0	0	0	0.0553
	7.126	9.075	0.0555556	0.0555556	0.10493	0.0525***	0	0	0	0.0524
	7.126	10.045	0.0588235	0.294118	0.08304	0.0519**	-0.02077	0	0	0.0311
	7.126	10.055	0.0625	0.0625	0.11718	0.0586***	0	0	0	0.0586
	7.126	11.089	0.0555556	0.0555556	0.10493	0.0525***	0	0	0	0.0524
	7.126	12.031	0.0588235	0.205882	0.09342	0.0554***	-0.01731	0	0	0.038
	7.126	12.099	0.0588235	0.0588235	0.11072	0.0554***	0	0	0	0.0553
	7.126	13.056	0.0555556	0.0555556	0.10493	0.0525***	0	0	0	0.0524
	7.126	14.031	0.0588235	0.0882353	0.10726	0.0554***	-0.00347	0	0	0.0519
	7.126	14.074	0.0625	0.1875	0.10156	0.0586***	-0.01563	0	0	0.043
	7.126	15.099	0.0588235	0.0588235	0.11072	0.0554***	0	0	0	0.0553
	7.126	16.014	0.0625	0.0625	0.11718	0.0586***	0	0	0	0.0586
	7.126	17.091	0.0555556	0.0555556	0.10493	0.0525***	0	0	0	0.0524
	7.126	18.028	0.0588235	0.117647	0.1038	0.0554***	-0.00693	0	0	0.0484
	7.126	18.064	0.0588235	0.0588235	0.11072	0.0554***	0	0	0	0.0553
	7.126	19.052	0.0555556	0.0555556	0.04938	0	0.0494*	0	0	0
	8.078	8.101	0.235294	0.0588235	0.08996	0.0519**	0	-0.01385	0	0.0381
	8.078	9.075	0.235294	0.0588235	0.08996	0.0519**	0	-0.01385	0	0.0381
	8.078	10.055	0.1875	0.0625	0.10156	0.0586***	0	-0.01563	0	0.043
	8.078	11.089	0.235294	0.0588235	0.08996	0.0519**	0	-0.01385	0	0.0381
	8.078	12.031	0.235294	0.205882	0.05017	0.0519**	-0.03461	-0.01385	-0.01039	-0.0017
	8.078	12.099	0.235294	0.0588235	0.08996	0.0519**	0	-0.01385	0	0.0381
	8.078	13.056	0.235294	0.0588235	0.08996	0.0519**	0	-0.01385	0	0.0381
	8.078	14.031	0.235294	0.0882353	0.07612	0.0519**	-0.00693	-0.01385	-0.01385	0.0242
	8.078	14.074	0.25	0.1875	0.09375	0.0586***	-0.03125	-0.01563	0.0625	0.0313*
	8.078	15.099	0.21875	0.0625	0.09765	0.0586***	0	-0.01172	0	0.0391
	8.078	16.014	0.1875	0.0625	0.10156	0.0586***	0	-0.01563	0	0.043
	8.078	17.091	0.235294	0.0588235	0.08996	0.0519**	0	-0.01385	0	0.0381
	8.078	18.028	0.235294	0.117647	0.06228	0.0519**	-0.01385	-0.01385	-0.02769	0.0104
	8.078	18.064	0.235294	0.0588235	0.08996	0.0519**	0	-0.01385	0	0.0381
	8.101	9.075	0.0588235	0.0588235	0.11072	0.0554***	0	0	0	0.0553
	8.101	10.045	0.0588235	0.294118	0.08304	0.0519**	-0.02077	0	0	0.0311
	8.101	10.055	0.0625	0.0625	0.11718	0.0586***	0	0	0	0.0586
	8.101	11.089	0.0588235	0.0588235	0.11072	0.0554***	0	0	0	0.0553
	8.101	12.031	0.0588235	0.205882	0.09342	0.0554***	-0.01731	0	0	0.038
	8.101	12.099	0.0588235	0.0588235	0.11072	0.0554***	0	0	0	0.0553
	8.101	13.056	0.0588235	0.0588235	0.11072	0.0554***	0	0	0	0.0553
	8.101	14.031	0.0588235	0.0882353	0.10726	0.0554***	-0.00347	0	0	0.0519
	8.101	14.074	0.0625	0.1875	0.10156	0.0586***	-0.01563	0	0	0.043
	8.101	15.099	0.0625	0.0625	0.11718	0.0586***	0	0	0	0.0586
	8.101	16.014	0.0625	0.0625	0.11718	0.0586***	0	0	0	0.0586
	8.101	17.091	0.0588235	0.0588235	0.11072	0.0554***	0	0	0	0.0553
	8.101	18.028	0.0588235	0.117647	0.1038	0.0554***	-0.00693	0	0	0.0484
	8.101	18.064	0.0588235	0.0588235	0.11072	0.0554***	0	0	0	0.0553
	8.101	19.052	0.0588235	0.0588235	0.0519	0	0.0519**	0	0	0
	9.075	10.045	0.0588235	0.294118	0.08304	0.0519**	-0.02077	0	0	0.0311
	9.075	10.055	0.0625	0.0625	0.11718	0.0586***	0	0	0	0.0586
	9.075	11.089	0.0555556	0.0555556	0.10493	0.0525***	0	0	0	0.0524
	9.075	12.031	0.0588235	0.205882	0.09342	0.0554***	-0.01731	0	0	0.038
	9.075	12.099	0.0588235	0.0588235	0.11072	0.0554***	0	0	0	0.0553
	9.075	13.056	0.0555556	0.0555556	0.10493	0.0525***	0	0	0	0.0524
	9.075	14.031	0.0588235	0.0882353	0.10726	0.0554***	-0.00347	0	0	0.0519
	9.075	14.074	0.0625	0.1875	0.10156	0.0586***	-0.01563	0	0	0.043
	9.075	15.099	0.0588235	0.0588235	0.11072	0.0554***	0	0	0	0.0553
	9.075	16.014	0.0625	0.0625	0.11718	0.0586***	0	0	0	0.0586
	9.075	17.091	0.0555556	0.0555556	0.10493	0.0525***	0	0	0	0.0524
	9.075	18.028	0.0588235	0.117647	0.1038	0.0554***	-0.00693	0	0	0.0484
	9.075	18.064	0.0588235	0.0588235	0.11072	0.0554***	0	0	0	0.0553
	9.075	19.052	0.0555556	0.0555556	0.04938	0	0.0494**	0	0	0
	10.045	10.055	0.28125	0.0625	0.08984	0.0547**	0	-0.01954	0	0.0351
	10.045	11.089	0.294118	0.0588235	0.08304	0.0519**	0	-0.02077	0	0.0311
	10.045	12.031	0.294118	0.205882	0.05536	0.0519**	-0.03461	-0.02077	0.01384	0.0035
	10.045	12.099	0.294118	0.0588235	0.08304	0.0519**	0	-0.02077	0	0.0311
	10.045	13.056	0.294118	0.0588235	0.08304	0.0519**	0	-0.02077	0	0.0311
	10.045	14.031	0.294118	0.0882353	0.06574	0.0519**	-0.00693	-0.02077	-0.02077	0.0138
	10.045	14.074	0.3125	0.1875	0.07031	0.0547**	0.03125	-0.02344	-0.09375	-0.0235
	10.045	15.065	0.294118	0.323529	0.1626***	0.0547**	-0.03461	-0.00347	0.01384	0.1079
	10.045	15.099	0.3125	0.0625	0.08593	0.0547**	0	-0.02344	0	0.0312
	10.045	16.014	0.28125	0.0625	0.08984	0.0547**	0	-0.01954	0	0.0351
	10.045	17.091	0.294118	0.0588235	0.08304	0.0519**	0	-0.02077	0	0.0311
	10.045	18.028	0.294118	0.117647	0.10726	0.0519**	0.04498	-0.02077	-0.04153	0.0554
	10.045	18.064	0.294118	0.0588235	0.08304	0.0519**	0	-0.02077	0	0.0311
	10.055	11.089	0.0625	0.0625	0.11718	0.0586***	0	0	0	0.0586
	10.055	12.031	0.0625	0.21875	0.09765	0.0586***	-0.01954	0	0	0.0391*
	10.055	12.099	0.0625	0.0625	0.11718	0.0586***	0	0	0	0.0586
	10.055	13.056	0.0625	0.0625	0.11718	0.0586***	0	0	0	0.0586
	10.055	14.031	0.0625	0.09375	0.11328	0.0586***	-0.00391	0	0	0.0547
	10.055	14.074	0.0666667	0.2	0.10666	0.0622***	-0.01778	0	0	0.0445
	10.055	15.099	0.0666667	0.0666667	0.12444	0.0622***	0	0	0	0.0622
	10.055	16.014	0.0625	0.0625	0.11718	0.0586***	0	0	0	0.0586
	10.055	17.091	0.0625	0.0625	0.11718	0.0586***	0	0	0	0.0586
	10.055	18.028	0.0625	0.125	0.10937	0.0586***	-0.00782	0	0	0.0508
	10.055	18.064	0.0625	0.0625	0.11718	0.0586***	0	0	0	0.0586
	10.055	19.052	0.0625	0.0625	0.05468	0	0.0547***	0	0	0
	11.089	12.031	0.0588235	0.205882	0.09342	0.0554***	-0.01731	0	0	0.038
	11.089	12.099	0.0588235	0.0588235	0.11072	0.0554***	0	0	0	0.0553
	11.089	13.056	0.0555556	0.0555556	0.10493	0.0525***	0	0	0	0.0524
	11.089	14.031	0.0588235	0.0882353	0.10726	0.0554***	-0.00347	0	0	0.0519
	11.089	14.074	0.0625	0.1875	0.10156	0.0586***	-0.01563	0	0	0.043
	11.089	15.099	0.0588235	0.0588235	0.11072	0.0554***	0	0	0	0.0553
	11.089	16.014	0.0625	0.0625	0.11718	0.0586***	0	0	0	0.0586
	11.089	17.091	0.0555556	0.0555556	0.10493	0.0525***	0	0	0	0.0524
	11.089	18.028	0.0588235	0.117647	0.1038	0.0554***	-0.00693	0	0	0.0484
	11.089	18.064	0.0588235	0.0588235	0.11072	0.0554***	0	0	0	0.0553
	11.089	19.052	0.0555556	0.0555556	0.04938	0	0.0494**	0	0	0
	12.031	12.099	0.205882	0.0588235	0.09342	0.0554***	0	-0.01731	0	0.038
	12.031	13.056	0.205882	0.0588235	0.09342	0.0554***	0	-0.01731	0	0.038
	12.031	14.031	0.205882	0.0882353	0.08131	0.0554***	-0.00347	-0.01731	-0.01731	0.0259
	12.031	14.074	0.21875	0.1875	0.04296	0.0586***	-0.01563	-0.01954	-0.07813	-0.0351
	12.031	15.099	0.21875	0.0625	0.09765	0.0586***	0	-0.01954	0	0.0391*
	12.031	16.014	0.21875	0.0625	0.09765	0.0586***	0	-0.01954	0	0.0391*
	12.031	17.091	0.205882	0.0588235	0.09342	0.0554***	0	-0.01731	0	0.038
	12.031	18.028	0.205882	0.117647	0.0692	0.0554***	-0.00693	-0.01731	-0.03461	0.0138
	12.031	18.064	0.205882	0.0588235	0.09342	0.0554***	0	-0.01731	0	0.038
	12.031	19.052	0.205882	0.0588235	0.0346*	0	0.0519**	0	-0.03461	-0.0173
	12.099	13.056	0.0588235	0.0588235	0.11072	0.0554***	0	0	0	0.0553
	12.099	14.031	0.0588235	0.0882353	0.10726	0.0554***	-0.00347	0	0	0.0519
	12.099	14.074	0.0625	0.1875	0.10156	0.0586***	-0.01563	0	0	0.043
	12.099	15.099	0.0625	0.0625	0.11718	0.0586***	0	0	0	0.0586
	12.099	16.014	0.0625	0.0625	0.11718	0.0586***	0	0	0	0.0586
	12.099	17.091	0.0588235	0.0588235	0.11072	0.0554***	0	0	0	0.0553
	12.099	18.028	0.0588235	0.117647	0.1038	0.0554***	-0.00693	0	0	0.0484
	12.099	18.064	0.0588235	0.0588235	0.11072	0.0554***	0	0	0	0.0553
	12.099	19.052	0.0588235	0.0588235	0.0519	0	0.0519**	0	0	0
	13.056	14.031	0.0588235	0.0882353	0.10726	0.0554***	-0.00347	0	0	0.0519
	13.056	14.074	0.0625	0.1875	0.10156	0.0586***	-0.01563	0	0	0.043
	13.056	15.099	0.0588235	0.0588235	0.11072	0.0554***	0	0	0	0.0553
	13.056	16.014	0.0625	0.0625	0.11718	0.0586***	0	0	0	0.0586
	13.056	17.091	0.0555556	0.0555556	0.10493	0.0525***	0	0	0	0.0524
	13.056	18.028	0.0588235	0.117647	0.1038	0.0554***	-0.00693	0	0	0.0484
	13.056	18.064	0.0588235	0.0588235	0.11072	0.0554***	0	0	0	0.0553
	13.056	19.052	0.0555556	0.0555556	0.04938	0	0.0494**	0	0	0
	14.031	14.074	0.09375	0.1875	0.12109	0.0586***	-0.01563	-0.00391	0.04687	0.0625
	14.031	15.099	0.09375	0.0625	0.11328	0.0586***	0	-0.00391	0	0.0547
	14.031	16.014	0.09375	0.0625	0.11328	0.0586***	0	-0.00391	0	0.0547
	14.031	17.091	0.0882353	0.0588235	0.10726	0.0554***	0	-0.00347	0	0.0519
	14.031	18.028	0.0882353	0.117647	0.12629	0.0554***	-0.00693	-0.00347	0.0519*	0.0709
	14.031	18.064	0.0882353	0.0588235	0.10726	0.0554***	0	-0.00347	0	0.0519
	14.031	19.052	0.0882353	0.0588235	0.07785	0	0.0519**	0	0.0519	0.026
	14.074	15.099	0.2	0.0666667	0.10666	0.0622**	0	-0.01778	0	0.0445
	14.074	16.014	0.2	0.0666667	0.10666	0.0622***	0	-0.01778	0	0.0445
	14.074	17.091	0.1875	0.0625	0.10156	0.0586***	0	-0.01563	0	0.043
	14.074	18.028	0.1875	0.125	0.14062	0.0586***	-0.00782	-0.01563	0.0938**	0.0468
	14.074	18.064	0.1875	0.0625	0.10156	0.0586***	0	-0.01563	0	0.043
	14.074	19.052	0.1875	0.0625	0.0703***	0	0.0547**	0	0.03125	0.0156
	15.099	16.014	0.0666667	0.0666667	0.12444	0.0622***	0	0	0	0.0622
	15.099	17.091	0.0588235	0.0588235	0.11072	0.0554***	0	0	0	0.0553
	15.099	18.028	0.0625	0.125	0.10937	0.0586***	-0.00782	0	0	0.0508
	15.099	18.064	0.0625	0.0625	0.11718	0.0586***	0	0	0	0.0586
	15.099	19.052	0.0588235	0.0588235	0.0519	0	0.0519**	0	0	0
	16.014	17.091	0.0625	0.0625	0.11718	0.0586***	0	0	0	0.0586
	16.014	18.028	0.0625	0.125	0.10937	0.0586***	-0.00782	0	0	0.0508
	16.014	18.064	0.0625	0.0625	0.11718	0.0586***	0	0	0	0.0586
	16.014	19.052	0.0625	0.0625	0.05468	0	0.0547**	0	0	0
	17.091	18.028	0.0588235	0.117647	0.1038	0.0554***	-0.00693	0	0	0.0484
	17.091	18.064	0.0588235	0.0588235	0.11072	0.0554***	0	0	0	0.0553
	17.091	19.052	0.0555556	0.0555556	0.04938	0	0.0494**	0	0	0
	18.028	18.064	0.117647	0.0588235	0.1038	0.0554***	0	-0.00693	0	0.0484
	18.028	19.052	0.117647	0.0588235	0.0744***	0	0.0519**	0	0.04498	0.0225
	18.064	19.052	0.0588235	0.0588235	0.0519	0	0.0519**	0	0	0
Locality 40										0
	4.057	18.028	0.0909091	0.363636	0.0702***	0	0	0.0744*	-0.00827	-0.0042
	6.088	12.031	0.0833333	0.541667	-0.0903**	0	0	-0.04167	-0.09723	-0.0069
	6.088	13.029	0.0909091	0.545455	0.0826***	0	0	0.1157*	-0.06612	-0.0331
	8.078	18.028	0.318182	0.363636	0.08677	0.0826***	-0.04959	-0.04133	0.02479	0.0042
	12.031	13.029	0.541667	0.5	-0.2083***	-0.08334	-0.08334	-0.02778	0.1389*	0.0694
X-Chromosome
Locality 14
	X.006	X.033	0.473684	0.486842	0.10457	0.0873**	-0.06372	-0.05818	0.1039**	0.0007
	X.033	X.160	0.486842	0.421053	0.1163**	0.00277	0.05401	0.05332	0.00692	0.0623
	X.052	X.064	0.416667	0.27381	0.1171**	0.0085	0.05612	0.0187	0.05045	0.061
	X.052	X.070	0.416667	0.261905	0.1270***	0.02721	0.04761	0.00907	0.03174	0.0794
	X.052	X.089	0.425	0.275	0.1287**	0.02187	0.0575	0.02499	0.005	0.0712
	X.052	X.099a	0.414634	0.243902	0.1758***	0.1035***	0.00297	-0.05176	0.03509	0.0723
	X.052	X.099b	0.414634	0.182927	0.1288***	0.03271	0.0738**	-0.00417	-0.0125	0.055
	X.052	X.129	0.423077	0.589744	0.0779	0.0907**	-0.0434	-0.0967*	0.07297	-0.0188
	X.052	X.160	0.416667	0.440476	0.1210**	0.04421	-0.01531	0.04648	0.00283	0.0745
	X.064	X.070	0.27381	0.261905	0.1899	0.0646***	-0.02381	-0.01474	0.1984***	-0.0085
	X.064	X.089	0.275	0.275	0.19875	0.0656***	-0.0225	0	0.1800***	0.0188
	X.064	X.099a	0.280488	0.243902	0.1437***	0.0345*	0.01725	0.04104	0.03271	0.1027
	X.064	X.099b	0.268293	0.182927	0.1214***	0.01903	0.03271	0.02022	0.06067	0.0607
	X.064	X.140	0.276316	0.276316	0.1631***	0.0686***	-0.02286	0.00069	0.09626	0.0668***
	X.064	X.160	0.27381	0.440476	0.1397***	0.0544**	-0.02892	0.04648	0.02664	0.0853*
	X.070	X.089	0.2625	0.275	0.23062	0.0875***	-0.03	-0.01563	0.2025***	0.0281
	X.070	X.099a	0.268293	0.243902	0.1618***	0.0541**	0.01487	0.03093	0.01546	0.1077*
	X.070	X.099b	0.256098	0.182927	0.1380***	0.0416***	0.02736	0.00118	0.05234	0.0857*
	X.070	X.140	0.263158	0.276316	0.1835***	0.0914***	-0.03048	-0.01524	0.0928**	0.0907***
	X.089	X.099a	0.282051	0.25641	0.1759***	0.0506*	0.0381*	0.03944	-0.00592	0.1253**
	X.089	X.099b	0.275	0.1875	0.1594***	0.0656***	0.02187	-0.0225	0.0575	0.0938*
	X.089	X.140	0.276316	0.276316	0.1894***	0.0880***	-0.01178	-0.01178	0.0741*	0.1014
	X.089	X.160	0.275	0.4375	0.1719***	0.0688**	-0.02188	0.05	0.0125	0.1031*
	X.099a	X.099b	0.25	0.1875	0.1937***	0.0350*	0.080**	0.0175	0.0525*	0.1137*
	X.099a	X.129	0.236842	0.578947	0.13365	0.0900**	-0.05125	-0.01247	0.03462	0.0437
	X.099a	X.140	0.27027	0.283784	0.2250***	0.0519*	0.0709*	0.0394*	0.02191	0.1541*
	X.099a	X.160	0.243902	0.45122	0.1336**	0.04997	-0.00774	0.0494*	-0.01607	0.0836
	X.099b	X.140	0.197368	0.276316	0.1672***	0.0422**	0.00346	0.0478*	0.0630*	0.1042**
	X.099b	X.160	0.182927	0.439024	0.1077***	0.03093	-0.00417	0.0684*	-0.03689	0.0393
	X.107	X.129	0.525641	0.589744	0.20052	0.1381***	-0.0750*	-0.03945	0.0776*	0.0624
	X.107	X.132	0.5125	0.6875	0.20781	0.1500***	-0.1125**	-0.01251	0.06562	0.0578
	X.107	X.140	0.5	0.276316	0.15789	0.0672**	0.02146	-0.02909	0.06232	0.0907*
	X.129	X.132	0.578947	0.684211	0.20775	0.1842***	-0.1357***	-0.1053**	0.1607***	0.0236
	X.129	X.140	0.597222	0.263889	0.1293***	0.04012	0.0756*	-0.01852	-0.01621	0.0537
	X.140	X.160	0.276316	0.434211	0.1548***	0.0741**	-0.02563	0.01038	0.04362	0.0807**
Locality 32
	X.006	X.033	0.1	0.1	0.18	0.0900**	0	0	0	0.09
	X.006	X.064	0.1	0.1	0.18	0.0900**	0	0	0	0.09
	X.006	X.099a	0.1	0.1	0.18	0.0900**	0	0	0	0.09
	X.006	X.129	0.111111	0.0555556	0.09876	0	0.0988**	0	0	0
	X.006	X.132	0.1	0.1	0.18	0.0900**	0	0	0	0.09
	X.006	X.140	0.111111	0.111111	0.19753	0.0988**	0	0	0	0.0987
	X.006	X.160	0.1	0.1	0.18	0.0900**	0	0	0	0.09
	X.033	X.064	0.1	0.1	0.18	0.0900**	0	0	0	0.09
	X.033	X.099a	0.1	0.1	0.18	0.0900**	0	0	0	0.09
	X.033	X.129	0.111111	0.0555556	0.09876	0	0.0988**	0	0	0
	X.033	X.132	0.1	0.1	0.18	0.0900**	0	0	0	0.09
	X.033	X.140	0.111111	0.111111	0.19753	0.0988**	0	0	0	0.0987
	X.033	X.160	0.1	0.1	0.18	0.0900**	0	0	0	0.09
	X.064	X.099a	0.1	0.1	0.18	0.0900**	0	0	0	0.09
	X.064	X.129	0.111111	0.0555556	0.09876	0	0.0988**	0	0	0
	X.064	X.132	0.1	0.1	0.18	0.0900**	0	0	0	0.09
	X.064	X.140	0.111111	0.111111	0.19753	0.0988**	0	0	0	0.0987
	X.064	X.160	0.1	0.1	0.18	0.0900**	0	0	0	0.09
	X.070	X.129	0.0555556	0.0555556	0.04938	0	0	0	0.0988**	-0.0494
	X.070	X.140	0.0555556	0.111111	0.09876	0	0	0.0988**	0	0
	X.089	X.129	0.0555556	0.0555556	0.04938	0	0	0	0.0988**	-0.0494
	X.089	X.140	0.0555556	0.111111	0.09876	0	0	0.0988**	0	0
	X.099a	X.129	0.111111	0.0555556	0.09876	0	0.0988**	0	0	0
	X.099a	X.132	0.1	0.1	0.18	0.0900**	0	0	0	0.09
	X.099a	X.140	0.111111	0.111111	0.19753	0.0988**	0	0	0	0.0987
	X.099a	X.160	0.1	0.1	0.18	0.0900**	0	0	0	0.09
	X.107	X.129	0.0555556	0.0555556	0.04938	0	0	0	0.0988**	-0.0494
	X.107	X.140	0.0555556	0.111111	0.09876	0	0	0.0988**	0	0
	X.129	X.132	0.0555556	0.111111	0.09876	0	0	0.0988**	0	0
	X.129	X.140	0.0625	0.125	0.10937	0	0	0.1094**	0	0
	X.129	X.160	0.0555556	0.111111	0.09876	0	0	0.0988**	0	0
	X.132	X.140	0.111111	0.111111	0.19753	0.0988**	0	0	0	0.0987
	X.132	X.160	0.1	0.1	0.18	0.0900**	0	0	0	0.09
	X.140	X.160	0.111111	0.111111	0.19753	0.0988**	0	0	0	0.0987
Autosomes and X-Chromosome
Locality 8
	2.03	X.033	0.861111	0.930556	0.1057	0.0895***	-0.0671***	-0.01544	0.01851	0.0162
	11.053	X.033	0.902778	0.930556	0.0421**	0.00925	0.01388	0.01543	-0.01158	0.0267
	14.031	X.033	0.888889	0.930556	0.04012	0.0586**	-0.03704	-0.0587**	0.03703	-0.0186
	18.028	X.033	0.916667	0.930556	0.09953	0.0988***	-0.0741***	-0.0494***	0.0509***	0.0007
Locality 9
	2.078	X.033	0.795455	0.886364	0.08987	0.1198**	-0.1198**	-0.05992	0.05991	-0.0299
	10.045	X.033	0.630435	0.891304	-0.08035	-0.1134**	0.1134**	0.06616	-0.06617	-0.033
	17.046	X.033	0.565217	0.891304	-0.09452	-0.1323**	0.1323**	0.07561	-0.07562	-0.0378
Locality 14
	1.014	X.033	0.736842	0.486842	0.0457	-0.02632	0.1184**	0.03185	-0.1039**	-0.0727*
	1.014	X.064	0.75	0.27381	0.06547	0.0102	0.0975**	-0.00851	-0.0879*	-0.032
	1.014	X.099a	0.756098	0.243902	0.0824***	0.06603	0.02082	-0.0613*	-0.01845	0.0164
	1.014	X.132	0.743902	0.682927	0.08149	0.1160**	-0.0779*	-0.1041**	0.06305	-0.0345
	1.014	X.140	0.75	0.276316	0.0855***	0.03601	0.0845*	-0.03255	-0.0769*	0.001
	1.046	X.052	0.5	0.416667	-0.1786**	-0.0663*	-0.00624	-0.05783	0.03628	0.1123
	1.046	X.099a	0.487805	0.243902	-0.1648**	-0.0571*	-0.00417	-0.02737	-0.03808	0.1077
	1.046	X.099b	0.5	0.182927	-0.1342***	-0.02321	-0.04522	-0.02677	-0.03153	0.089
	1.046	X.129	0.512821	0.589744	0.02333	0.05128	0.01709	-0.1124**	0.03221	-0.0891
	1.046	X.160	0.5	0.440476	-0.1429**	-0.04989	-0.05386	-0.01928	0.06009	0.0828
	1.159	X.064	0.321429	0.27381	0.01445	0.0391**	-0.0482*	-0.00511	-0.02098	-0.0337
	2.03	X.006	0.54878	0.463415	-0.0818	-0.0803**	-0.00774	0.0904**	-0.00774	-0.0086
	2.03	X.052	0.54878	0.426829	0.0803***	0.0904**	-0.05414	-0.0803**	0.06781	-0.0101
	2.03	X.129	0.551282	0.589744	0.05489	0.0828*	-0.05523	-0.1026**	0.0940*	-0.0477*
	2.078	X.006	0.3125	0.4625	0.02343	0.0525**	-0.0475*	-0.0706*	0.07312	-0.0497
	2.078	X.064	0.3125	0.2625	0.04843	0.0450***	-0.04251	-0.02126	0.04437	0.0034
	2.078	X.070	0.3125	0.25	0.0688*	0.0425***	-0.035	-0.00688	0.05125	0.0175
	2.078	X.089	0.320513	0.25641	0.0792*	0.0408**	-0.03156	0.00657	0.04536	0.0338
	2.078	X.107	0.3125	0.5	0.1375***	0.0225	0.00499	0.0831*	0.00874	0.0544
	2.078	X.129	0.302632	0.592105	0.1021**	0.02146	-0.00485	0.06024	0.00761	0.0419
	2.078	X.132	0.320513	0.679487	0.1029**	0.02695	-0.01381	0.06969	-0.01381	0.0332
	2.078	X.140	0.337838	0.256757	0.1103**	0.0424**	-0.00512	0.00438	0.05259	0.0577***
	4.057	X.129	0.730769	0.589744	-0.06707	-0.1045**	0.0868*	0.0828*	-0.05523	-0.0374
	6.088	X.006	0.302632	0.447368	-0.0471	-0.02217	0.00277	-0.05679	0.1025**	-0.0554
	6.088	X.107	0.302632	0.513158	0.0710***	0.0485*	-0.02078	-0.00901	0.00761	0.0225
	6.113	X.052	0.414634	0.426829	-0.1466**	-0.05354	-0.05235	0.0226	-0.01964	0.0931
	8.101	X.129	0.684211	0.605263	0.09279	0.1184**	-0.10527	-0.06649	0.0554	-0.0256
	9.052	X.033	0.210526	0.486842	0.0845**	0.01523	-0.00278	0.03878	0.03601	0.0457
	9.052	X.052	0.214286	0.416667	0.0952***	0.0374**	-0.01928	0	0.0794*	0.0158
	9.052	X.064	0.214286	0.27381	0.1207***	0.0204*	0.00453	0.0238	0.1032**	0.0175
	9.052	X.070	0.214286	0.261905	0.1020***	0.0193*	0.00793	0.01587	0.0794*	0.0226
	9.052	X.089	0.225	0.275	0.1138***	0.01875	0.01	0.03125	0.0700*	0.0438
	9.052	X.099a	0.219512	0.243902	0.1490***	0.0393**	-0.00476	0.05532	0.03985	0.0937
	9.052	X.099b	0.219512	0.182927	0.0904***	0.0208*	0.01368	-0.0006	0.0714*	0.019
	9.052	X.140	0.223684	0.276316	0.1001***	0.01939	0.01108	0.00761	0.0852*	0.0149
	9.052	X.160	0.214286	0.440476	0.10884	0.0363**	-0.01928	0.06349	-0.01588	0.0453
	10.055	X.052	0.792683	0.426829	0.0916**	0.05591	0.02974	-0.04522	-0.00952	0.0357
	11.053	X.052	0.547619	0.416667	0.09126	0.0867**	-0.03459	-0.05103	0.0068	0.0046
	11.053	X.064	0.547619	0.27381	0.0811***	0.0051	0.1083**	0.0068	-0.0884*	-0.0272
	11.053	X.070	0.547619	0.261905	0.0822***	0.02267	0.0794*	-0.00681	-0.0714*	0.0028
	11.053	X.089	0.55	0.275	0.0725**	0.01875	0.0750*	0	-0.0800*	-0.0075
	11.089	X.107	0.926829	0.512195	0.0628**	0.04283	0.03985	-0.04284	-0.03986	0.02
	13.029	X.107	0.719512	0.512195	-0.09072	-0.0910**	0.07079	0.05353	-0.06604	-0.0003
	14.031	X.033	0.486486	0.486486	0.1213***	0.03433	0.01826	-0.00877	0.0862*	0.0351
	14.031	X.052	0.512821	0.423077	0.0661***	-0.03354	0.0809*	0.06114	-0.01776	-0.0148
	14.031	X.064	0.512821	0.25641	0.0703***	-0.01315	0.0743*	0.02498	-0.00526	-0.004
	14.031	X.089	0.512821	0.25641	0.0447***	-0.0263	0.0493	0.0500*	-0.00395	-0.0053
	14.031	X.099a	0.513158	0.25	0.01973	-0.05541	0.03185	0.1053**	-0.01316	-0.0856***
	14.031	X.132	0.513158	0.671053	-0.00451	-0.0720*	0.05401	0.1053**	-0.03948	-0.1008
	14.031	X.160	0.512821	0.423077	0.1302**	0.04339	0.02958	0.00986	0.00788	0.0868
	14.074	X.160	0.678571	0.482143	-0.06506	0.01785	-0.1250**	-0.01786	0.08418	-0.0599
	16.014	X.006	0.527778	0.472222	0.1404***	0.0216	0.05555	0.02777	0.02777	0.0848
	18.028	X.006	0.875	0.4625	0.01562	0.04499	-0.0800*	-0.03375	0.0788**	-0.0644
	18.064	X.052	0.725	0.425	0.0963**	0.0625	0.02499	-0.05125	-0.00501	0.0338
	18.064	X.099a	0.717949	0.25641	0.13182	0.1052**	0.02695	-0.0947**	-0.0217	0.0266
	18.064	X.099b	0.717949	0.192308	0.0700**	0.03944	0.0671*	-0.03551	-0.0809*	-0.0109
	18.064	X.140	0.716216	0.283784	0.0935**	0.04236	0.07158	-0.03507	-0.05552	0.0219
Locality 22
	1.046	X.132	0.35	0.15	0.095	0.0900**	-0.01001	-0.05	-0.05	0.005
	9.052	X.132	0.1	0.15	0.17	0.0900**	-0.01001	0	0	0.08
	11.053	X.132	0.1	0.15	0.0700***	0	0	0.0800*	-0.02001	-0.01
	12.099	X.140	0.0555556	0.0555556	0.04938	0	0	0	0.0988**	-0.0494
	14.031	X.132	0.444444	0.166667	0.1296**	0.0864*	-0.0247	-0.04939	0.06172	0.0432
	14.074	X.132	0.4375	0.1875	0.14843	0.1094**	-0.01563	-0.07813	0.04687	0.039
	17.046	X.140	0.0555556	0.0555556	0.04938	0	0	0	0.0988**	-0.0494
	17.091	X.099b	0.65	0.6	-0.08001	-0.1	0.2000**	-0.02001	-0.12001	-0.12
	19.044	X.140	0.0555556	0.0555556	0.04938	0	0	0	0.0988**	-0.0494
Locality 29
	3.007	X.132	0.136364	0.409091	-0.02067	-0.03306	0.0826***	-0.03306	-0.00827	-0.0619
	5.007	X.132	0.363636	0.409091	0.24793	0.1736**	-0.0248	-0.06612	-0.01653	0.0743
Locality 32
	1.014	X.006	0.1	0.1	0.18	0.0900**	0	0	0	0.09
	1.014	X.033	0.1	0.1	0.18	0.0900**	0	0	0	0.09
	1.014	X.064	0.1	0.1	0.18	0.0900**	0	0	0	0.09
	1.014	X.099a	0.1	0.1	0.18	0.0900**	0	0	0	0.09
	1.014	X.129	0.111111	0.0555556	0.09876	0	0.0988**	0	0	0
	1.014	X.132	0.1	0.1	0.18	0.0900**	0	0	0	0.09
	1.014	X.140	0.111111	0.111111	0.19753	0.0988**	0	0	0	0.0987
	1.014	X.160	0.1	0.1	0.18	0.0900**	0	0	0	0.09
	1.046	X.006	0.2	0.1	0.16	0.0900**	0	-0.02001	0	0.07
	1.046	X.033	0.2	0.1	0.16	0.0900**	0	-0.02001	0	0.07
	1.046	X.064	0.2	0.1	0.16	0.0900**	0	-0.02001	0	0.07
	1.046	X.099a	0.2	0.1	0.16	0.0900**	0	-0.02001	0	0.07
	1.046	X.129	0.222222	0.0555556	0.0864***	0	0.0988**	0	-0.0247	-0.0124
	1.046	X.132	0.2	0.1	0.16	0.0900**	0	-0.02001	0	0.07
	1.046	X.140	0.222222	0.111111	0.17283	0.0988**	0	-0.0247	0	0.074
	1.046	X.160	0.2	0.1	0.16	0.0900**	0	-0.02001	0	0.07
	1.159	X.129	0.0555556	0.0555556	0.04938	0	0	0	0.0988**	-0.0494
	1.159	X.140	0.0555556	0.111111	0.09876	0	0	0.0988**	0	0
	2.03	X.006	0.1	0.1	0.18	0.0900**	0	0	0	0.09
	2.03	X.033	0.1	0.1	0.18	0.0900**	0	0	0	0.09
	2.03	X.064	0.1	0.1	0.18	0.0900**	0	0	0	0.09
	2.03	X.099a	0.1	0.1	0.18	0.0900**	0	0	0	0.09
	2.03	X.129	0.111111	0.0555556	0.09876	0	0.0988**	0	0	0
	2.03	X.132	0.1	0.1	0.18	0.0900**	0	0	0	0.09
	2.03	X.140	0.111111	0.111111	0.19753	0.0988**	0	0	0	0.0987
	2.03	X.160	0.1	0.1	0.18	0.0900**	0	0	0	0.09
	2.078	X.006	0.15	0.1	0.17	0.0900**	0	-0.01001	0	0.08
	2.078	X.033	0.15	0.1	0.17	0.0900**	0	-0.01001	0	0.08
	2.078	X.064	0.15	0.1	0.17	0.0900**	0	-0.01001	0	0.08
	2.078	X.099a	0.15	0.1	0.17	0.0900**	0	-0.01001	0	0.08
	2.078	X.129	0.111111	0.0555556	0.09876	0	0.0988**	0	0	0
	2.078	X.132	0.15	0.1	0.17	0.0900**	0	-0.01001	0	0.08
	2.078	X.140	0.166667	0.111111	0.18518	0.0988**	0	-0.01235	0	0.0864
	2.078	X.160	0.15	0.1	0.17	0.0900**	0	-0.01001	0	0.08
	3.14	X.129	0.0555556	0.0555556	0.04938	0	0	0	0.0988**	-0.0494
	3.14	X.140	0.0555556	0.111111	0.09876	0	0	0.0988**	0	0
	4.057	X.129	0.388889	0.0555556	0.0679	0	0.0988**	0	-0.06173	-0.0309
	4.057	X.140	0.5	0.111111	0.11111	0.0864*	0	-0.06173	0	0.0247
	4.129	X.006	0.1	0.1	0.18	0.0900**	0	0	0	0.09
	4.129	X.033	0.1	0.1	0.18	0.0900**	0	0	0	0.09
	4.129	X.064	0.1	0.1	0.18	0.0900**	0	0	0	0.09
	4.129	X.099a	0.1	0.1	0.18	0.0900**	0	0	0	0.09
	4.129	X.129	0.111111	0.0555556	0.09876	0	0.0988**	0	0	0
	4.129	X.132	0.1	0.1	0.18	0.0900**	0	0	0	0.09
	4.129	X.140	0.111111	0.111111	0.19753	0.0988**	0	0	0	0.0987
	4.129	X.160	0.1	0.1	0.18	0.0900**	0	0	0	0.09
	5.007	X.129	0.0555556	0.0555556	0.04938	0	0	0	0.0988**	-0.0494
	5.007	X.140	0.0555556	0.111111	0.09876	0	0	0.0988**	0	0
	6.088	X.006	0.1	0.1	0.18	0.0900**	0	0	0	0.09
	6.088	X.033	0.1	0.1	0.18	0.0900**	0	0	0	0.09
	6.088	X.064	0.1	0.1	0.18	0.0900**	0	0	0	0.09
	6.088	X.099a	0.1	0.1	0.18	0.0900**	0	0	0	0.09
	6.088	X.129	0.111111	0.0555556	0.09876	0	0.0988**	0	0	0
	6.088	X.132	0.1	0.1	0.18	0.0900**	0	0	0	0.09
	6.088	X.140	0.111111	0.111111	0.19753	0.0988**	0	0	0	0.0987
	6.088	X.160	0.1	0.1	0.18	0.0900**	0	0	0	0.09
	6.113	X.006	0.2	0.1	0.16	0.0900**	0	-0.02001	0	0.07
	6.113	X.033	0.2	0.1	0.16	0.0900**	0	-0.02001	0	0.07
	6.113	X.064	0.2	0.1	0.16	0.0900**	0	-0.02001	0	0.07
	6.113	X.099a	0.2	0.1	0.16	0.0900**	0	-0.02001	0	0.07
	6.113	X.129	0.222222	0.0555556	0.0864***	0	0.0988**	0	-0.0247	-0.0124
	6.113	X.132	0.2	0.1	0.16	0.0900**	0	-0.02001	0	0.07
	6.113	X.140	0.222222	0.111111	0.17283	0.0988**	0	-0.0247	0	0.074
	6.113	X.160	0.2	0.1	0.16	0.0900**	0	-0.02001	0	0.07
	7.126	X.006	0.1	0.1	0.18	0.0900**	0	0	0	0.09
	7.126	X.033	0.1	0.1	0.18	0.0900**	0	0	0	0.09
	7.126	X.064	0.1	0.1	0.18	0.0900**	0	0	0	0.09
	7.126	X.099a	0.1	0.1	0.18	0.0900**	0	0	0	0.09
	7.126	X.129	0.111111	0.0555556	0.09876	0	0.0988**	0	0	0
	7.126	X.132	0.1	0.1	0.18	0.0900**	0	0	0	0.09
	7.126	X.140	0.111111	0.111111	0.19753	0.0988**	0	0	0	0.0987
	7.126	X.160	0.1	0.1	0.18	0.0900**	0	0	0	0.09
	8.078	X.006	0.2	0.1	0.16	0.0900**	0	-0.02001	0	0.07
	8.078	X.033	0.2	0.1	0.16	0.0900**	0	-0.02001	0	0.07
	8.078	X.064	0.2	0.1	0.16	0.0900**	0	-0.02001	0	0.07
	8.078	X.099a	0.2	0.1	0.16	0.0900**	0	-0.02001	0	0.07
	8.078	X.129	0.222222	0.0555556	0.0864***	0	0.0988**	0	-0.0247	-0.0124
	8.078	X.132	0.2	0.1	0.16	0.0900**	0	-0.02001	0	0.07
	8.078	X.140	0.222222	0.111111	0.17283	0.0988**	0	-0.0247	0	0.074
	8.078	X.160	0.2	0.1	0.16	0.0900**	0	-0.02001	0	0.07
	8.101	X.006	0.1	0.1	0.18	0.0900**	0	0	0	0.09
	8.101	X.033	0.1	0.1	0.18	0.0900**	0	0	0	0.09
	8.101	X.064	0.1	0.1	0.18	0.0900**	0	0	0	0.09
	8.101	X.099a	0.1	0.1	0.18	0.0900**	0	0	0	0.09
	8.101	X.129	0.111111	0.0555556	0.09876	0	0.0988**	0	0	0
	8.101	X.132	0.1	0.1	0.18	0.0900**	0	0	0	0.09
	8.101	X.140	0.111111	0.111111	0.19753	0.0988**	0	0	0	0.0987
	8.101	X.160	0.1	0.1	0.18	0.0900**	0	0	0	0.09
	9.052	X.129	0.0555556	0.0555556	0.04938	0	0	0	0.0988**	-0.0494
	9.052	X.140	0.0555556	0.111111	0.09876	0	0	0.0988**	0	0
	9.075	X.006	0.1	0.1	0.18	0.0900**	0	0	0	0.09
	9.075	X.033	0.1	0.1	0.18	0.0900**	0	0	0	0.09
	9.075	X.064	0.1	0.1	0.18	0.0900**	0	0	0	0.09
	9.075	X.099a	0.1	0.1	0.18	0.0900**	0	0	0	0.09
	9.075	X.129	0.111111	0.0555556	0.09876	0	0.0988**	0	0	0
	9.075	X.132	0.1	0.1	0.18	0.0900**	0	0	0	0.09
	9.075	X.140	0.111111	0.111111	0.19753	0.0988**	0	0	0	0.0987
	9.075	X.160	0.1	0.1	0.18	0.0900**	0	0	0	0.09
	10.045	X.129	0.388889	0.0555556	0.0679	0	0.0864**	0	-0.03704	-0.0185
	10.055	X.006	0.1	0.1	0.18	0.0900**	0	0	0	0.09
	10.055	X.033	0.1	0.1	0.18	0.0900**	0	0	0	0.09
	10.055	X.064	0.1	0.1	0.18	0.0900**	0	0	0	0.09
	10.055	X.099a	0.1	0.1	0.18	0.0900**	0	0	0	0.09
	10.055	X.129	0.111111	0.0555556	0.09876	0	0.0988**	0	0	0
	10.055	X.132	0.1	0.1	0.18	0.0900**	0	0	0	0.09
	10.055	X.140	0.111111	0.111111	0.19753	0.0988**	0	0	0	0.0987
	10.055	X.160	0.1	0.1	0.18	0.0900**	0	0	0	0.09
	11.053	X.129	0.0555556	0.0555556	0.04938	0	0	0	0.0988**	-0.0494
	11.053	X.140	0.0555556	0.111111	0.09876	0	0	0.0988**	0	0
	11.089	X.006	0.1	0.1	0.18	0.0900**	0	0	0	0.09
	11.089	X.033	0.1	0.1	0.18	0.0900**	0	0	0	0.09
	11.089	X.064	0.1	0.1	0.18	0.0900**	0	0	0	0.09
	11.089	X.099a	0.1	0.1	0.18	0.0900**	0	0	0	0.09
	11.089	X.129	0.111111	0.0555556	0.09876	0	0.0988**	0	0	0
	11.089	X.132	0.1	0.1	0.18	0.0900**	0	0	0	0.09
	11.089	X.140	0.111111	0.111111	0.19753	0.0988**	0	0	0	0.0987
	11.089	X.160	0.1	0.1	0.18	0.0900**	0	0	0	0.09
	12.031	X.006	0.25	0.1	0.15	0.0900**	0	-0.03	0	0.0600***
	12.031	X.033	0.25	0.1	0.15	0.0900**	0	-0.03	0	0.0600***
	12.031	X.064	0.25	0.1	0.15	0.0900**	0	-0.03	0	0.0600***
	12.031	X.099a	0.25	0.1	0.15	0.0900**	0	-0.03	0	0.0600***
	12.031	X.129	0.222222	0.0555556	0.0864***	0	0.0988**	0	-0.0247	-0.0124
	12.031	X.132	0.25	0.1	0.15	0.0900**	0	-0.03	0	0.0600***
	12.031	X.140	0.277778	0.111111	0.16049	0.0988**	0	-0.03704	0	0.0617
	12.031	X.160	0.25	0.1	0.15	0.0900**	0	-0.03	0	0.0600***
	12.099	X.006	0.1	0.1	0.18	0.0900**	0	0	0	0.09
	12.099	X.033	0.1	0.1	0.18	0.0900**	0	0	0	0.09
	12.099	X.064	0.1	0.1	0.18	0.0900**	0	0	0	0.09
	12.099	X.099a	0.1	0.1	0.18	0.0900**	0	0	0	0.09
	12.099	X.129	0.111111	0.0555556	0.09876	0	0.0988**	0	0	0
	12.099	X.132	0.1	0.1	0.18	0.0900**	0	0	0	0.09
	12.099	X.140	0.111111	0.111111	0.19753	0.0988**	0	0	0	0.0987
	12.099	X.160	0.1	0.1	0.18	0.0900**	0	0	0	0.09
	13.056	X.006	0.1	0.1	0.18	0.0900**	0	0	0	0.09
	13.056	X.033	0.1	0.1	0.18	0.0900**	0	0	0	0.09
	13.056	X.064	0.1	0.1	0.18	0.0900**	0	0	0	0.09
	13.056	X.099a	0.1	0.1	0.18	0.0900**	0	0	0	0.09
	13.056	X.129	0.111111	0.0555556	0.09876	0	0.0988**	0	0	0
	13.056	X.132	0.1	0.1	0.18	0.0900**	0	0	0	0.09
	13.056	X.140	0.111111	0.111111	0.19753	0.0988**	0	0	0	0.0987
	13.056	X.160	0.1	0.1	0.18	0.0900**	0	0	0	0.09
	14.031	X.006	0.15	0.1	0.17	0.0900**	0	-0.01001	0	0.08
	14.031	X.033	0.15	0.1	0.17	0.0900**	0	-0.01001	0	0.08
	14.031	X.064	0.15	0.1	0.17	0.0900**	0	-0.01001	0	0.08
	14.031	X.099a	0.15	0.1	0.17	0.0900**	0	-0.01001	0	0.08
	14.031	X.129	0.166667	0.0555556	0.0926***	0	0.0988**	0	-0.01235	-0.0062
	14.031	X.132	0.15	0.1	0.17	0.0900**	0	-0.01001	0	0.08
	14.031	X.140	0.166667	0.111111	0.18518	0.0988**	0	-0.01235	0	0.0864
	14.031	X.160	0.15	0.1	0.17	0.0900**	0	-0.01001	0	0.08
	14.074	X.006	0.277778	0.111111	0.16049	0.0988**	0	-0.03704	0	0.0617
	14.074	X.033	0.277778	0.111111	0.16049	0.0988**	0	-0.03704	0	0.0617
	14.074	X.064	0.277778	0.111111	0.16049	0.0988**	0	-0.03704	0	0.0617
	14.074	X.070	0.277778	0.0555556	0.0802***	0	0.0988**	0	-0.03704	-0.0186
	14.074	X.089	0.277778	0.0555556	0.0802***	0	0.0988**	0	-0.03704	-0.0186
	14.074	X.099a	0.277778	0.111111	0.16049	0.0988**	0	-0.03704	0	0.0617
	14.074	X.107	0.277778	0.0555556	0.0802***	0	0.0988**	0	-0.03704	-0.0186
	14.074	X.129	0.3125	0.0625	0.08593	0	0.1094**	0	-0.04688	-0.0235
	14.074	X.132	0.277778	0.111111	0.16049	0.0988**	0	-0.03704	0	0.0617
	14.074	X.140	0.277778	0.111111	0.16049	0.0988**	0	-0.03704	0	0.0617
	14.074	X.160	0.277778	0.111111	0.16049	0.0988**	0	-0.03704	0	0.0617
	15.065	X.129	0.388889	0.0555556	0.0679	0	0.0864**	0	-0.03704	-0.0185
	15.099	X.006	0.1	0.1	0.18	0.0900**	0	0	0	0.09
	15.099	X.033	0.1	0.1	0.18	0.0900**	0	0	0	0.09
	15.099	X.064	0.1	0.1	0.18	0.0900**	0	0	0	0.09
	15.099	X.099a	0.1	0.1	0.18	0.0900**	0	0	0	0.09
	15.099	X.129	0.111111	0.0555556	0.09876	0	0.0988**	0	0	0
	15.099	X.132	0.1	0.1	0.18	0.0900**	0	0	0	0.09
	15.099	X.140	0.111111	0.111111	0.19753	0.0988**	0	0	0	0.0987
	15.099	X.160	0.1	0.1	0.18	0.0900**	0	0	0	0.09
	16.014	X.006	0.1	0.1	0.18	0.0900**	0	0	0	0.09
	16.014	X.033	0.1	0.1	0.18	0.0900**	0	0	0	0.09
	16.014	X.064	0.1	0.1	0.18	0.0900**	0	0	0	0.09
	16.014	X.099a	0.1	0.1	0.18	0.0900**	0	0	0	0.09
	16.014	X.129	0.111111	0.0555556	0.09876	0	0.0988**	0	0	0
	16.014	X.132	0.1	0.1	0.18	0.0900**	0	0	0	0.09
	16.014	X.140	0.111111	0.111111	0.19753	0.0988**	0	0	0	0.0987
	16.014	X.160	0.1	0.1	0.18	0.0900**	0	0	0	0.09
	17.091	X.006	0.1	0.1	0.18	0.0900**	0	0	0	0.09
	17.091	X.033	0.1	0.1	0.18	0.0900**	0	0	0	0.09
	17.091	X.064	0.1	0.1	0.18	0.0900**	0	0	0	0.09
	17.091	X.099a	0.1	0.1	0.18	0.0900**	0	0	0	0.09
	17.091	X.129	0.111111	0.0555556	0.09876	0	0.0988**	0	0	0
	17.091	X.132	0.1	0.1	0.18	0.0900**	0	0	0	0.09
	17.091	X.140	0.111111	0.111111	0.19753	0.0988**	0	0	0	0.0987
	17.091	X.160	0.1	0.1	0.18	0.0900**	0	0	0	0.09
	18.028	X.006	0.2	0.1	0.16	0.0900**	0	-0.02001	0	0.07
	18.028	X.033	0.2	0.1	0.16	0.0900**	0	-0.02001	0	0.07
	18.028	X.064	0.2	0.1	0.16	0.0900**	0	-0.02001	0	0.07
	18.028	X.099a	0.2	0.1	0.16	0.0900**	0	-0.02001	0	0.07
	18.028	X.129	0.222222	0.0555556	0.0864***	0	0.0988**	0	-0.0247	-0.0124
	18.028	X.132	0.2	0.1	0.16	0.0900**	0	-0.02001	0	0.07
	18.028	X.140	0.222222	0.111111	0.17283	0.0988**	0	-0.0247	0	0.074
	18.028	X.160	0.2	0.1	0.16	0.0900**	0	-0.02001	0	0.07
	18.064	X.006	0.1	0.1	0.18	0.0900**	0	0	0	0.09
	18.064	X.033	0.1	0.1	0.18	0.0900**	0	0	0	0.09
	18.064	X.064	0.1	0.1	0.18	0.0900**	0	0	0	0.09
	18.064	X.099a	0.1	0.1	0.18	0.0900**	0	0	0	0.09
	18.064	X.129	0.111111	0.0555556	0.09876	0	0.0988**	0	0	0
	18.064	X.132	0.1	0.1	0.18	0.0900**	0	0	0	0.09
	18.064	X.140	0.111111	0.111111	0.19753	0.0988**	0	0	0	0.0987
	18.064	X.160	0.1	0.1	0.18	0.0900**	0	0	0	0.09
Locality 40
	6.088	X.099b	0.0714286	0.0714286	0.06122	0	0	0	0.1224**	-0.0612
	14.074	X.099b	0.0714286	0.0714286	0.06122	0	0	0	0.1224**	-0.0612
